# Supplementary material for: RHD6LA regulates root hair responses to both symbionts and commensals
Source: Nat Commun. 2026 Mar 10;17:4447. doi: 10.1038/s41467-026-70504-1 (PMC13183932; doi:10.1038/s41467-026-70504-1)
Supplement: Supplementary file 3 — Supplementary Data 1–17 [file 41467_2026_70504_MOESM3_ESM.xlsx]

## Sheet: Legend
Sheet name	Short name	Description	Dataset	Filtering
1	SynCom5dpi_Cells	Data frame of all cell-level metadata (counts, dimensional reductions, cluster assignments, etc.)	5 dpi SynCom/SynCom R7A samples
2	Metadata	The number of cells in each cluster	SynCom19 and SynCom19+ M. loti R7A 5dpi samples
3	SynCom5dpi_DE_Genes	Cluster-specific SynCom19 response	5 dpi SynCom/SynCom R7A samples
4	SynComR7A_5dpi_DE_Genes	Cluster-specific SynCom19 + M. loti R7A response	5 dpi SynCom/SynCom R7A samples
5	Markers_59_SynCom19+R7A	Markers for cluster 59 (TopoMetry) in the SynCom19 + R7A treatment	5 dpi SynCom/SynCom R7A samples
6	Marker_59_Mock	Markers for cluster 59 (TopoMetry) in the Mock treatment	5 dpi SynCom/SynCom R7A samples
7	Marker_59_SynCom19	Markers for cluster 59 (TopoMetry) in the SynCom19 treatment	5 dpi SynCom/SynCom R7A samples	p_adj≤0.05 and pct.2≤0.02
8	Infected_genes_10dpi	Infected genes 10dpi	10 dpi samples*	p_adj≤0.05
9	10_DE_Genes*	Cluster-specific infection response	10 dpi samples*	p_adj≤0.05 and pct.2≤0.02
10	10_NOD*	Nodule cell markers (see reference for definition)	10 dpi samples*
11	Common_genes	Commonly induced genes in the 5dpi SynCom19 scRNA-seq dataset and in the 10dpi dataset of Lotus wild-type inoculated with M. loti R7A *	10 dpi samples* and 5dpi SynCom19 samples
12	SynCom19_RHsubcluster7	subcluster 7 from re-clustered Mock and SynCom19 root hair cells	5 dpi SynCom/SynCom R7A samples	p_val_adj≤0.05 and pct.2≤0.01
13	infected_RH_5dpi*	Markers for 5dpi RH subcluster 6 WT M. loti	5dpi samples*	p_val_adj≤0.05 and pct.2≤0.01
14	RH_cyclops_5*	Markers for 5 dpi RH subcluster 5 cyclops M. loti R7A	5dpi samples*
15	Common_RH_markers	Commonly induced genes in the 3 populations of RH: "SynCom19_RHsubcl7", "Infected_RH_5dpi" and "RH_cyclops_5"	5 dpi SynCom/SynCom R7A samples , 10dpi and 5dpi samples*
16	cell_ranger_seq	Cell ranger count summary	SynCom19 and SynCom19+ M. loti R7A 5dpi samples
17	Primers	Primers used for the 16s amplicon sequencing to amplify the V5-V7 region	5 dpi SynCom/SynCom R7A samples
	p_adj: adjusted p-value
	pct2: percentage of other cells. where the gene is expressed
	*Frank, M., Fechete, L.I. et al. Single-cell analysis identifies genes facilitating rhizobium infection in Lotus japonicus. Nat Commun 14, 7171 (2023)
	Link to shinyapp:
	https://lotussinglecell.shinyapps.io/lotus_japonicus_single_cell_microbiome/

## Sheet: 1
seurat_cluster	number_of_cells	cell_type
0	3215	pericycle
1	3188	stele
2	3184	cortex
3	3118	cortex
4	2909	epidermis
5	2761	stele
6	2575	stele
7	2500	stele
8	2408	stele
9	2016	root hair
10	1983	root cap
11	1830	epidermis
12	1801	cortex
13	1729	cortex
14	1598	pericycle
15	1587	cortex
16	1496	endodermis
17	1353	phloem
18	1189	endodermis
19	1111	meristem
20	1111	endodermis
21	1101	epidermis
22	990	quiescent center
23	807	cortex
24	555	xylem
25	543	endodermis
26	537	stele
27	527	root cap
28	438	phloem
29	417	cortex
30	375	epidermis
31	44	cortex
Total	50996

## Sheet: 2
orig.ident	nCount_RNA	nFeature_RNA	Sample	Genotype	Inoculation	percent.mt	percent.chloroplast	nCount_SCT	nFeature_SCT	integrated_snn_res.0.8	seurat_clusters	Cell_type
Control1_seurat	7304	3292	Gifu_control	Gifu	Mock	3.76506	1.01314	2398	1633	10	10	Root Cap
Control1_seurat	14264	4138	Gifu_control	Gifu	Mock	0.876332	0.504767	2193	1252	20	20	Endodermis
Control1_seurat	1143	887	Gifu_control	Gifu	Mock	0.787402	0.174978	1877	888	6	6	Stele
Control1_seurat	1613	965	Gifu_control	Gifu	Mock	3.65778	4.58772	1865	965	16	16	Endodermis
Control1_seurat	3248	1809	Gifu_control	Gifu	Mock	1.8165	0.708128	2751	1809	1	1	Stele
Control1_seurat	9331	3242	Gifu_control	Gifu	Mock	0.643018	0.396528	2085	1164	2	2	Cortex
Control1_seurat	964	572	Gifu_control	Gifu	Mock	5.49793	0.622407	1864	590	16	16	Endodermis
Control1_seurat	3886	1756	Gifu_control	Gifu	Mock	0.797735	0.128667	2735	1717	12	12	Cortex
Control1_seurat	572	486	Gifu_control	Gifu	Mock	3.32168	0.174825	1554	576	3	3	Cortex
Control1_seurat	10430	3687	Gifu_control	Gifu	Mock	1.22723	0.306807	2137	1309	5	5	Stele
Control1_seurat	3477	1828	Gifu_control	Gifu	Mock	0.949094	0.287604	2740	1823	3	3	Cortex
Control1_seurat	1475	939	Gifu_control	Gifu	Mock	1.01695	0.0677966	1857	939	4	4	Epidermis
Control1_seurat	7820	2899	Gifu_control	Gifu	Mock	0.537084	0.255754	2280	1215	2	2	Cortex
Control1_seurat	2683	1413	Gifu_control	Gifu	Mock	2.75811	0.260902	2512	1413	3	3	Cortex
Control1_seurat	1716	1139	Gifu_control	Gifu	Mock	2.85548	0.34965	1902	1139	4	4	Epidermis
Control1_seurat	550	456	Gifu_control	Gifu	Mock	1.27273	0.363636	1530	552	0	0	Pericycle
Control1_seurat	7168	3132	Gifu_control	Gifu	Mock	0.93471	0.516183	2663	1737	22	22	QC
Control1_seurat	5864	2338	Gifu_control	Gifu	Mock	1.04025	0.204638	2747	1652	18	18	Endodermis
Control1_seurat	4809	2007	Gifu_control	Gifu	Mock	1.39322	0.311915	2893	1745	5	5	Stele
Control1_seurat	863	728	Gifu_control	Gifu	Mock	1.27462	0	1814	749	14	14	Pericycle
Control1_seurat	3650	1912	Gifu_control	Gifu	Mock	0.657534	0.0273973	2790	1897	2	2	Cortex
Control1_seurat	17525	4665	Gifu_control	Gifu	Mock	1.28388	0.593438	2254	1294	0	0	Pericycle
Control1_seurat	901	662	Gifu_control	Gifu	Mock	4.21754	0	1843	680	12	12	Cortex
Control1_seurat	854	522	Gifu_control	Gifu	Mock	4.21546	2.10773	1811	561	12	12	Cortex
Control1_seurat	12723	4108	Gifu_control	Gifu	Mock	1.11609	0.141476	2188	1283	11	11	Epidermis
Control1_seurat	4725	2161	Gifu_control	Gifu	Mock	1.60847	0.232804	2866	1914	8	8	Stele
Control1_seurat	2093	968	Gifu_control	Gifu	Mock	0.430005	0.0477783	2140	968	6	6	Stele
Control1_seurat	993	717	Gifu_control	Gifu	Mock	2.41692	0.704935	1968	722	4	4	Epidermis
Control1_seurat	4863	1940	Gifu_control	Gifu	Mock	1.0693	0.287888	2744	1645	7	7	Stele
Control1_seurat	3930	1824	Gifu_control	Gifu	Mock	0.788804	0.101781	2754	1784	12	12	Cortex
Control1_seurat	882	675	Gifu_control	Gifu	Mock	3.7415	1.47392	1830	693	8	8	Stele
Control1_seurat	3487	1917	Gifu_control	Gifu	Mock	1.34786	2.55234	2788	1910	3	3	Cortex
Control1_seurat	2829	1577	Gifu_control	Gifu	Mock	2.68646	0.565571	2590	1577	4	4	Epidermis
Control1_seurat	4693	2143	Gifu_control	Gifu	Mock	1.59812	0.277008	2805	1846	12	12	Cortex
Control1_seurat	13232	3620	Gifu_control	Gifu	Mock	1.34522	0.219166	2470	1236	9	9	Root Hair
Control1_seurat	2407	1389	Gifu_control	Gifu	Mock	3.656	0.872455	2379	1389	15	15	Cortex
Control1_seurat	792	627	Gifu_control	Gifu	Mock	3.66162	3.28283	1709	656	3	3	Cortex
Control1_seurat	6448	2461	Gifu_control	Gifu	Mock	2.41935	0.0155087	2718	1502	18	18	Endodermis
Control1_seurat	1291	841	Gifu_control	Gifu	Mock	5.65453	1.47173	1873	841	12	12	Cortex
Control1_seurat	1874	1075	Gifu_control	Gifu	Mock	4.21558	0.0533618	2002	1074	17	17	Phloem
Control1_seurat	2496	1597	Gifu_control	Gifu	Mock	2.00321	0.400641	2456	1597	22	22	QC
Control1_seurat	965	735	Gifu_control	Gifu	Mock	1.86528	0.103627	1936	749	1	1	Stele
Control1_seurat	2860	1348	Gifu_control	Gifu	Mock	1.29371	0.20979	2550	1348	18	18	Endodermis
Control1_seurat	1189	933	Gifu_control	Gifu	Mock	4.62574	0	1770	936	4	4	Epidermis
Control1_seurat	7502	2407	Gifu_control	Gifu	Mock	1.77286	0.133298	2457	1079	9	9	Root Hair
Control1_seurat	516	431	Gifu_control	Gifu	Mock	2.51938	0	1529	555	1	1	Stele
Control1_seurat	842	636	Gifu_control	Gifu	Mock	1.90024	0.475059	1790	651	20	20	Endodermis
Control1_seurat	1504	922	Gifu_control	Gifu	Mock	1.92819	0.0664894	1841	922	10	10	Root Cap
Control1_seurat	2082	1218	Gifu_control	Gifu	Mock	4.08261	0	2117	1218	20	20	Endodermis
Control1_seurat	1659	1124	Gifu_control	Gifu	Mock	1.56721	0.843882	1891	1124	8	8	Stele
Control1_seurat	810	621	Gifu_control	Gifu	Mock	1.35802	0.123457	1758	645	4	4	Epidermis
Control1_seurat	1196	851	Gifu_control	Gifu	Mock	4.68227	1.17057	1851	853	4	4	Epidermis
Control1_seurat	1062	710	Gifu_control	Gifu	Mock	7.06215	0.94162	1856	714	4	4	Epidermis
Control1_seurat	661	554	Gifu_control	Gifu	Mock	2.87443	0.907716	1623	607	1	1	Stele
Control1_seurat	10057	3798	Gifu_control	Gifu	Mock	1.76991	0.318186	2160	1370	5	5	Stele
Control1_seurat	2026	1273	Gifu_control	Gifu	Mock	1.08588	0.493583	2066	1273	4	4	Epidermis
Control1_seurat	2017	1140	Gifu_control	Gifu	Mock	5.10659	0.34705	2075	1140	16	16	Endodermis
Control1_seurat	2610	1354	Gifu_control	Gifu	Mock	2.52874	0.344828	2486	1354	17	17	Phloem
Control1_seurat	1286	889	Gifu_control	Gifu	Mock	4.66563	1.01089	1824	889	3	3	Cortex
Control1_seurat	1064	666	Gifu_control	Gifu	Mock	3.85338	0.093985	1868	673	16	16	Endodermis
Control1_seurat	1123	810	Gifu_control	Gifu	Mock	4.09617	2.40427	1892	811	7	7	Stele
Control1_seurat	16724	4019	Gifu_control	Gifu	Mock	0.496293	0.155465	2243	1236	21	21	Epidermis
Control1_seurat	3640	1681	Gifu_control	Gifu	Mock	0.302198	0.274725	2803	1649	18	18	Endodermis
Control1_seurat	896	628	Gifu_control	Gifu	Mock	0.892857	0.446429	1853	646	4	4	Epidermis
Control1_seurat	937	550	Gifu_control	Gifu	Mock	9.4984	2.88154	1886	574	4	4	Epidermis
Control1_seurat	3425	1859	Gifu_control	Gifu	Mock	0.934307	0.116788	2748	1847	22	22	QC
Control1_seurat	946	668	Gifu_control	Gifu	Mock	3.17125	0.105708	1899	683	16	16	Endodermis
Control1_seurat	1338	965	Gifu_control	Gifu	Mock	2.09268	0.747384	1835	965	7	7	Stele
Control1_seurat	2052	1239	Gifu_control	Gifu	Mock	4.77583	0.341131	2087	1238	16	16	Endodermis
Control1_seurat	1106	755	Gifu_control	Gifu	Mock	0.271248	0.180832	1931	757	8	8	Stele
Control1_seurat	15383	4282	Gifu_control	Gifu	Mock	0.117012	0.0585061	2143	1240	14	14	Pericycle
Control1_seurat	1819	1275	Gifu_control	Gifu	Mock	3.57339	1.48433	1912	1274	5	5	Stele
Control1_seurat	10315	3723	Gifu_control	Gifu	Mock	1.0761	1.0761	2325	1323	2	2	Cortex
Control1_seurat	742	569	Gifu_control	Gifu	Mock	1.88679	0.134771	1710	606	7	7	Stele
Control1_seurat	4056	2159	Gifu_control	Gifu	Mock	1.92308	0.493097	2906	2074	7	7	Stele
Control1_seurat	2883	1439	Gifu_control	Gifu	Mock	2.46271	0.381547	2561	1439	21	21	Epidermis
Control1_seurat	1084	788	Gifu_control	Gifu	Mock	4.5203	1.38376	1891	789	3	3	Cortex
Control1_seurat	593	471	Gifu_control	Gifu	Mock	6.74536	1.0118	1543	558	17	17	Phloem
Control1_seurat	1643	1020	Gifu_control	Gifu	Mock	0.486914	0.0608643	1900	1019	14	14	Pericycle
Control1_seurat	1483	956	Gifu_control	Gifu	Mock	1.48348	0.134862	1844	956	0	0	Pericycle
Control1_seurat	1490	611	Gifu_control	Gifu	Mock	2.28188	1.4094	1921	611	0	0	Pericycle
Control1_seurat	9301	3293	Gifu_control	Gifu	Mock	1.38695	0.258037	2091	1163	5	5	Stele
Control1_seurat	1982	1261	Gifu_control	Gifu	Mock	2.92634	0.403633	2040	1261	8	8	Stele
Control1_seurat	2472	1341	Gifu_control	Gifu	Mock	4.93528	0.404531	2410	1341	11	11	Epidermis
Control1_seurat	1088	791	Gifu_control	Gifu	Mock	0.459559	0	1880	794	1	1	Stele
Control1_seurat	3187	1721	Gifu_control	Gifu	Mock	3.67116	0.25102	2694	1721	7	7	Stele
Control1_seurat	834	607	Gifu_control	Gifu	Mock	7.31415	0.719424	1779	636	1	1	Stele
Control1_seurat	6263	2683	Gifu_control	Gifu	Mock	1.54878	2.73032	2714	1794	15	15	Cortex
Control1_seurat	1265	852	Gifu_control	Gifu	Mock	1.89723	0.395257	1830	852	4	4	Epidermis
Control1_seurat	2159	1257	Gifu_control	Gifu	Mock	9.07828	0.0463177	2170	1257	4	4	Epidermis
Control1_seurat	1358	913	Gifu_control	Gifu	Mock	3.60825	3.60825	1813	913	3	3	Cortex
Control1_seurat	772	646	Gifu_control	Gifu	Mock	0.906736	0.388601	1711	680	22	22	QC
Control1_seurat	2914	1710	Gifu_control	Gifu	Mock	2.91695	1.95607	2640	1709	4	4	Epidermis
Control1_seurat	1158	835	Gifu_control	Gifu	Mock	1.64076	0.259067	1891	836	0	0	Pericycle
Control1_seurat	5727	2558	Gifu_control	Gifu	Mock	1.86834	0.0873057	2726	1828	7	7	Stele
Control1_seurat	4459	2224	Gifu_control	Gifu	Mock	4.75443	0.672797	2928	2018	14	14	Pericycle
Control1_seurat	507	366	Gifu_control	Gifu	Mock	7.49507	0.197239	1525	515	15	15	Cortex
Control1_seurat	1767	1198	Gifu_control	Gifu	Mock	5.20656	0.169779	1914	1198	1	1	Stele
Control1_seurat	1412	894	Gifu_control	Gifu	Mock	1.84136	0.566572	1872	893	3	3	Cortex
Control1_seurat	7460	2756	Gifu_control	Gifu	Mock	1.55496	0.563003	2433	1309	2	2	Cortex
Control1_seurat	1495	969	Gifu_control	Gifu	Mock	3.07692	0.936455	1852	968	8	8	Stele
Control1_seurat	1261	898	Gifu_control	Gifu	Mock	0.951626	0.0793021	1842	899	13	13	Cortex
Control1_seurat	5863	2257	Gifu_control	Gifu	Mock	0.511683	0.0170561	2701	1576	2	2	Cortex
Control1_seurat	1443	900	Gifu_control	Gifu	Mock	2.5641	0.970201	1868	900	8	8	Stele
Control1_seurat	17416	4057	Gifu_control	Gifu	Mock	0.246899	0.0574185	2391	1203	9	9	Root Hair
Control1_seurat	1627	1027	Gifu_control	Gifu	Mock	1.59803	0.245851	1911	1027	12	12	Cortex
Control1_seurat	1633	1074	Gifu_control	Gifu	Mock	4.34783	0.979792	1890	1074	1	1	Stele
Control1_seurat	2835	1697	Gifu_control	Gifu	Mock	1.69312	0.493827	2592	1697	1	1	Stele
Control1_seurat	13405	4365	Gifu_control	Gifu	Mock	1.37262	2.33495	2404	1425	2	2	Cortex
Control1_seurat	1808	1120	Gifu_control	Gifu	Mock	3.20796	0.221239	1964	1120	6	6	Stele
Control1_seurat	867	666	Gifu_control	Gifu	Mock	3.46021	0.346021	1817	687	16	16	Endodermis
Control1_seurat	1052	825	Gifu_control	Gifu	Mock	0.665399	0.095057	1842	830	14	14	Pericycle
Control1_seurat	4277	2062	Gifu_control	Gifu	Mock	2.61866	0.467617	2877	1920	4	4	Epidermis
Control1_seurat	4170	1955	Gifu_control	Gifu	Mock	3.18945	0.383693	2839	1836	3	3	Cortex
Control1_seurat	1401	897	Gifu_control	Gifu	Mock	1.99857	0.428266	1873	897	4	4	Epidermis
Control1_seurat	4709	2115	Gifu_control	Gifu	Mock	0.339775	0.127416	2820	1835	13	13	Cortex
Control1_seurat	4183	2345	Gifu_control	Gifu	Mock	7.88907	4.35094	3008	2226	23	23	Cortex
Control1_seurat	599	472	Gifu_control	Gifu	Mock	3.3389	0	1574	561	4	4	Epidermis
Control1_seurat	5568	2514	Gifu_control	Gifu	Mock	2.28089	1.34698	2733	1855	16	16	Endodermis
Control1_seurat	558	456	Gifu_control	Gifu	Mock	1.6129	0.716846	1542	559	8	8	Stele
Control1_seurat	3332	1794	Gifu_control	Gifu	Mock	1.44058	0.240096	2708	1788	22	22	QC
Control1_seurat	2001	1214	Gifu_control	Gifu	Mock	6.5967	1.24938	2054	1212	4	4	Epidermis
Control1_seurat	2301	1280	Gifu_control	Gifu	Mock	0.130378	0	2300	1280	9	9	Root Hair
Control1_seurat	2519	1639	Gifu_control	Gifu	Mock	1.62763	1.19095	2467	1639	3	3	Cortex
Control1_seurat	1795	969	Gifu_control	Gifu	Mock	9.08078	0.334262	1955	969	16	16	Endodermis
Control1_seurat	1016	756	Gifu_control	Gifu	Mock	3.74016	0.787402	1918	760	8	8	Stele
Control1_seurat	5046	2330	Gifu_control	Gifu	Mock	3.09156	1.94213	2896	1933	2	2	Cortex
Control1_seurat	2514	1378	Gifu_control	Gifu	Mock	4.25617	0.159109	2451	1378	10	10	Root Cap
Control1_seurat	1153	822	Gifu_control	Gifu	Mock	6.5915	1.04076	1838	823	17	17	Phloem
Control1_seurat	946	712	Gifu_control	Gifu	Mock	1.90275	0.422833	1895	719	1	1	Stele
Control1_seurat	1253	817	Gifu_control	Gifu	Mock	7.502	0.0798085	1805	818	10	10	Root Cap
Control1_seurat	789	579	Gifu_control	Gifu	Mock	0.380228	0.506971	1755	604	1	1	Stele
Control1_seurat	2256	1455	Gifu_control	Gifu	Mock	0.576241	0.443262	2256	1455	13	13	Cortex
Control1_seurat	715	561	Gifu_control	Gifu	Mock	3.07692	0.41958	1641	609	16	16	Endodermis
Control1_seurat	3568	1645	Gifu_control	Gifu	Mock	3.19507	0.504484	2713	1638	11	11	Epidermis
Control1_seurat	1149	855	Gifu_control	Gifu	Mock	3.74238	1.13142	1835	856	0	0	Pericycle
Control1_seurat	1368	871	Gifu_control	Gifu	Mock	4.97076	0.584795	1839	871	9	9	Root Hair
Control1_seurat	4420	2209	Gifu_control	Gifu	Mock	1.38009	0.316742	2890	2033	6	6	Stele
Control1_seurat	744	561	Gifu_control	Gifu	Mock	1.07527	1.6129	1702	589	1	1	Stele
Control1_seurat	825	602	Gifu_control	Gifu	Mock	5.81818	0.606061	1762	632	7	7	Stele
Control1_seurat	1593	1026	Gifu_control	Gifu	Mock	4.39422	1.56937	1865	1026	0	0	Pericycle
Control1_seurat	5339	2003	Gifu_control	Gifu	Mock	4.13935	0.0749204	3010	1601	10	10	Root Cap
Control1_seurat	2701	1406	Gifu_control	Gifu	Mock	1.62903	0.44428	2513	1406	3	3	Cortex
Control1_seurat	7995	3301	Gifu_control	Gifu	Mock	0.612883	0.587867	2040	1169	2	2	Cortex
Control1_seurat	6955	2505	Gifu_control	Gifu	Mock	1.23652	0.100647	2510	1368	0	0	Pericycle
Control1_seurat	5036	2160	Gifu_control	Gifu	Mock	0.655282	0.138999	2876	1806	2	2	Cortex
Control1_seurat	6204	2539	Gifu_control	Gifu	Mock	3.41715	0.209542	2736	1691	5	5	Stele
Control1_seurat	2014	1221	Gifu_control	Gifu	Mock	1.14201	0.0993049	2068	1221	4	4	Epidermis
Control1_seurat	5913	2623	Gifu_control	Gifu	Mock	2.9934	0.676476	2702	1778	0	0	Pericycle
Control1_seurat	3631	1803	Gifu_control	Gifu	Mock	0.771137	0.247866	2744	1794	13	13	Cortex
Control1_seurat	1309	851	Gifu_control	Gifu	Mock	1.14591	0.458365	1863	850	20	20	Endodermis
Control1_seurat	2202	1248	Gifu_control	Gifu	Mock	1.68029	0.317893	2203	1248	18	18	Endodermis
Control1_seurat	3662	1696	Gifu_control	Gifu	Mock	4.3692	0.136537	2711	1681	11	11	Epidermis
Control1_seurat	6453	2568	Gifu_control	Gifu	Mock	0.774833	0.13947	2627	1624	4	4	Epidermis
Control1_seurat	3336	1538	Gifu_control	Gifu	Mock	1.79856	0	2641	1537	6	6	Stele
Control1_seurat	1818	1078	Gifu_control	Gifu	Mock	9.57096	2.31023	1966	1078	3	3	Cortex
Control1_seurat	5686	2492	Gifu_control	Gifu	Mock	1.45973	0.246219	2831	1807	23	23	Cortex
Control1_seurat	835	547	Gifu_control	Gifu	Mock	2.03593	0.359281	1716	587	10	10	Root Cap
Control1_seurat	16119	4308	Gifu_control	Gifu	Mock	2.98406	0.235747	2519	1329	2	2	Cortex
Control1_seurat	7034	3194	Gifu_control	Gifu	Mock	5.2886	1.47853	2778	1935	5	5	Stele
Control1_seurat	1772	1161	Gifu_control	Gifu	Mock	4.34537	0.733634	1931	1161	1	1	Stele
Control1_seurat	1510	1005	Gifu_control	Gifu	Mock	1.98675	1.3245	1835	1005	30	30	Epidermis
Control1_seurat	3152	1561	Gifu_control	Gifu	Mock	2.88706	0.348985	2643	1561	0	0	Pericycle
Control1_seurat	981	707	Gifu_control	Gifu	Mock	2.95617	1.63099	1945	710	13	13	Cortex
Control1_seurat	6599	2219	Gifu_control	Gifu	Mock	0.257615	0.0606152	2508	1293	5	5	Stele
Control1_seurat	5103	1988	Gifu_control	Gifu	Mock	0.0391926	0	2806	1616	2	2	Cortex
Control1_seurat	4886	2443	Gifu_control	Gifu	Mock	1.26893	0.266066	2993	2118	22	22	QC
Control1_seurat	2385	1348	Gifu_control	Gifu	Mock	4.27673	0.587002	2364	1347	9	9	Root Hair
Control1_seurat	4280	2019	Gifu_control	Gifu	Mock	0.88785	0.303738	2833	1883	7	7	Stele
Control1_seurat	6244	2537	Gifu_control	Gifu	Mock	0.944907	0.384369	2705	1666	2	2	Cortex
Control1_seurat	1471	864	Gifu_control	Gifu	Mock	7.68185	2.37933	1878	864	3	3	Cortex
Control1_seurat	609	496	Gifu_control	Gifu	Mock	3.94089	0.985222	1566	580	6	6	Stele
Control1_seurat	1227	866	Gifu_control	Gifu	Mock	1.30399	0	1817	867	23	23	Cortex
Control1_seurat	1540	1025	Gifu_control	Gifu	Mock	5.51948	0.0649351	1864	1025	15	15	Cortex
Control1_seurat	3542	1924	Gifu_control	Gifu	Mock	7.59458	0.169396	2816	1912	10	10	Root Cap
Control1_seurat	5676	2651	Gifu_control	Gifu	Mock	2.43129	0.334743	2781	1956	17	17	Phloem
Control1_seurat	12491	3470	Gifu_control	Gifu	Mock	1.03274	0.176127	2397	1165	2	2	Cortex
Control1_seurat	7032	2823	Gifu_control	Gifu	Mock	0.867463	0.440842	2606	1580	2	2	Cortex
Control1_seurat	625	487	Gifu_control	Gifu	Mock	8.8	4.16	1575	567	1	1	Stele
Control1_seurat	1233	870	Gifu_control	Gifu	Mock	1.62206	0.324412	1903	871	8	8	Stele
Control1_seurat	1989	1171	Gifu_control	Gifu	Mock	3.67019	1.30719	2048	1171	8	8	Stele
Control1_seurat	1150	827	Gifu_control	Gifu	Mock	3.91304	0.608696	1832	828	15	15	Cortex
Control1_seurat	815	572	Gifu_control	Gifu	Mock	0.858896	0.122699	1707	608	10	10	Root Cap
Control1_seurat	1365	895	Gifu_control	Gifu	Mock	3.22344	0.21978	1876	895	20	20	Endodermis
Control1_seurat	1017	765	Gifu_control	Gifu	Mock	1.08161	0.196657	1934	773	7	7	Stele
Control1_seurat	2386	1219	Gifu_control	Gifu	Mock	1.42498	0.0419111	2363	1218	24	24	Xylem
Control1_seurat	647	520	Gifu_control	Gifu	Mock	3.24575	2.00927	1584	592	17	17	Phloem
Control1_seurat	10007	3712	Gifu_control	Gifu	Mock	0.79944	0.419706	2118	1212	19	19	Meristem
Control1_seurat	10070	3354	Gifu_control	Gifu	Mock	0.556107	0.0297915	2191	1158	2	2	Cortex
Control1_seurat	2961	1578	Gifu_control	Gifu	Mock	4.96454	1.04694	2616	1577	15	15	Cortex
Control1_seurat	1038	799	Gifu_control	Gifu	Mock	2.11946	0.0963391	1898	807	1	1	Stele
Control1_seurat	6552	3009	Gifu_control	Gifu	Mock	0.915751	0.2442	2753	1929	5	5	Stele
Control1_seurat	1087	597	Gifu_control	Gifu	Mock	9.01564	4.23183	1865	604	3	3	Cortex
Control1_seurat	774	596	Gifu_control	Gifu	Mock	4.52196	2.84238	1711	632	13	13	Cortex
Control1_seurat	2985	1271	Gifu_control	Gifu	Mock	2.14405	0.569514	2635	1271	24	24	Xylem
Control1_seurat	4826	2209	Gifu_control	Gifu	Mock	1.4712	0.435143	2886	1911	13	13	Cortex
Control1_seurat	837	637	Gifu_control	Gifu	Mock	0.955795	0.477897	1788	663	6	6	Stele
Control1_seurat	3708	1926	Gifu_control	Gifu	Mock	3.64078	0.62028	2780	1908	14	14	Pericycle
Control1_seurat	12565	3672	Gifu_control	Gifu	Mock	0.541186	0.206924	2256	1118	2	2	Cortex
Control1_seurat	4057	1932	Gifu_control	Gifu	Mock	2.56347	0.123244	2851	1817	30	30	Epidermis
Control1_seurat	1663	1117	Gifu_control	Gifu	Mock	2.70595	1.26278	1885	1117	15	15	Cortex
Control1_seurat	4033	2286	Gifu_control	Gifu	Mock	0.892636	0.371932	2962	2208	4	4	Epidermis
Control1_seurat	3477	1772	Gifu_control	Gifu	Mock	5.0906	0.115042	2724	1766	10	10	Root Cap
Control1_seurat	822	635	Gifu_control	Gifu	Mock	1.45985	0.121655	1771	654	13	13	Cortex
Control1_seurat	1434	1016	Gifu_control	Gifu	Mock	5.09066	0.97629	1768	1016	23	23	Cortex
Control1_seurat	1149	851	Gifu_control	Gifu	Mock	4.96084	1.47955	1775	852	23	23	Cortex
Control1_seurat	785	494	Gifu_control	Gifu	Mock	8.02548	0.382166	1731	530	15	15	Cortex
Control1_seurat	2737	1577	Gifu_control	Gifu	Mock	0.876872	0.255754	2573	1577	13	13	Cortex
Control1_seurat	3472	1707	Gifu_control	Gifu	Mock	1.92972	0.518433	2678	1703	12	12	Cortex
Control1_seurat	1280	852	Gifu_control	Gifu	Mock	1.48438	0	1823	852	30	30	Epidermis
Control1_seurat	2477	1317	Gifu_control	Gifu	Mock	2.30117	0.121114	2416	1315	5	5	Stele
Control1_seurat	2796	1279	Gifu_control	Gifu	Mock	0.858369	0.500715	2524	1279	4	4	Epidermis
Control1_seurat	1678	965	Gifu_control	Gifu	Mock	1.54946	0.178784	1947	965	11	11	Epidermis
Control1_seurat	5880	2246	Gifu_control	Gifu	Mock	4.69388	0.0340136	2613	1552	9	9	Root Hair
Control1_seurat	5800	2409	Gifu_control	Gifu	Mock	2.05172	1.37931	2690	1698	16	16	Endodermis
Control1_seurat	2399	1258	Gifu_control	Gifu	Mock	0.625261	0.125052	2371	1258	15	15	Cortex
Control1_seurat	5222	2375	Gifu_control	Gifu	Mock	0.976637	0.248947	2803	1885	13	13	Cortex
Control1_seurat	13951	4113	Gifu_control	Gifu	Mock	1.61279	0.473084	2227	1283	13	13	Cortex
Control1_seurat	953	679	Gifu_control	Gifu	Mock	6.6107	0.419727	1910	696	4	4	Epidermis
Control1_seurat	1665	1032	Gifu_control	Gifu	Mock	2.46246	0.12012	1901	1032	16	16	Endodermis
Control1_seurat	1717	1156	Gifu_control	Gifu	Mock	3.84391	1.16482	1906	1156	4	4	Epidermis
Control1_seurat	3098	1622	Gifu_control	Gifu	Mock	1.6785	0.484183	2627	1622	4	4	Epidermis
Control1_seurat	12008	3425	Gifu_control	Gifu	Mock	0.516322	0.258161	2281	1144	16	16	Endodermis
Control1_seurat	1111	746	Gifu_control	Gifu	Mock	8.73087	0.450045	1868	750	30	30	Epidermis
Control1_seurat	2213	1303	Gifu_control	Gifu	Mock	3.20831	0.135563	2215	1303	4	4	Epidermis
Control1_seurat	541	429	Gifu_control	Gifu	Mock	3.32717	1.10906	1528	542	3	3	Cortex
Control1_seurat	531	410	Gifu_control	Gifu	Mock	3.76648	1.31827	1506	536	4	4	Epidermis
Control1_seurat	1613	1028	Gifu_control	Gifu	Mock	7.00558	1.92188	1882	1028	4	4	Epidermis
Control1_seurat	9523	3336	Gifu_control	Gifu	Mock	2.70923	1.11309	2202	1166	30	30	Epidermis
Control1_seurat	4250	1754	Gifu_control	Gifu	Mock	5.50588	0.423529	2800	1603	9	9	Root Hair
Control1_seurat	3108	1788	Gifu_control	Gifu	Mock	4.95495	2.09138	2708	1786	0	0	Pericycle
Control1_seurat	5952	2336	Gifu_control	Gifu	Mock	0.739247	0.201613	2678	1620	2	2	Cortex
Control1_seurat	3432	1740	Gifu_control	Gifu	Mock	2.15618	0.932401	2691	1734	16	16	Endodermis
Control1_seurat	1177	783	Gifu_control	Gifu	Mock	5.7774	0.424809	1879	783	4	4	Epidermis
Control1_seurat	3921	1995	Gifu_control	Gifu	Mock	1.4027	0.102015	2828	1932	16	16	Endodermis
Control1_seurat	1940	1246	Gifu_control	Gifu	Mock	4.02062	1.08247	2011	1246	1	1	Stele
Control1_seurat	1650	1045	Gifu_control	Gifu	Mock	2.18182	0.909091	1921	1045	17	17	Phloem
Control1_seurat	4303	2282	Gifu_control	Gifu	Mock	2.48664	0.441552	2951	2096	10	10	Root Cap
Control1_seurat	4087	1572	Gifu_control	Gifu	Mock	6.14142	1.07658	2796	1491	15	15	Cortex
Control1_seurat	5076	2398	Gifu_control	Gifu	Mock	5.10244	0.847124	2843	1996	21	21	Epidermis
Control1_seurat	2164	1129	Gifu_control	Gifu	Mock	3.65065	0	2173	1129	24	24	Xylem
Control1_seurat	1845	1075	Gifu_control	Gifu	Mock	5.31165	0.271003	1947	1075	10	10	Root Cap
Control1_seurat	6723	2736	Gifu_control	Gifu	Mock	1.88904	0.535475	2647	1685	4	4	Epidermis
Control1_seurat	699	563	Gifu_control	Gifu	Mock	3.29041	1.57368	1636	630	14	14	Pericycle
Control1_seurat	3470	1576	Gifu_control	Gifu	Mock	2.36311	0.345821	2664	1572	11	11	Epidermis
Control1_seurat	1007	794	Gifu_control	Gifu	Mock	0.397219	0.19861	1974	806	0	0	Pericycle
Control1_seurat	3323	1635	Gifu_control	Gifu	Mock	2.04634	0.240746	2680	1635	11	11	Epidermis
Control1_seurat	8222	2580	Gifu_control	Gifu	Mock	0.63245	0.109462	2145	1014	21	21	Epidermis
Control1_seurat	3892	2178	Gifu_control	Gifu	Mock	3.2888	1.31038	2909	2106	18	18	Endodermis
Control1_seurat	776	543	Gifu_control	Gifu	Mock	2.44845	0.773196	1699	584	5	5	Stele
Control1_seurat	2379	1256	Gifu_control	Gifu	Mock	1.51324	0	2353	1256	19	19	Meristem
Control1_seurat	3115	1522	Gifu_control	Gifu	Mock	0.995185	0.0963082	2612	1521	13	13	Cortex
Control1_seurat	13471	4206	Gifu_control	Gifu	Mock	0.950189	0.378591	2472	1354	2	2	Cortex
Control1_seurat	13203	3952	Gifu_control	Gifu	Mock	0.681663	0.916458	2440	1283	2	2	Cortex
Control1_seurat	2167	1323	Gifu_control	Gifu	Mock	1.70743	0.507614	2177	1323	0	0	Pericycle
Control1_seurat	4623	2167	Gifu_control	Gifu	Mock	2.96344	0.995025	2836	1917	12	12	Cortex
Control1_seurat	3315	1834	Gifu_control	Gifu	Mock	1.2368	2.14178	2710	1834	19	19	Meristem
Control1_seurat	2159	1197	Gifu_control	Gifu	Mock	1.89903	0.277906	2169	1197	9	9	Root Hair
Control1_seurat	1160	819	Gifu_control	Gifu	Mock	4.39655	1.46552	1855	821	3	3	Cortex
Control1_seurat	2854	1484	Gifu_control	Gifu	Mock	1.78697	0.24527	2560	1484	15	15	Cortex
Control1_seurat	2992	1430	Gifu_control	Gifu	Mock	2.6738	0.367647	2595	1430	11	11	Epidermis
Control1_seurat	4182	2037	Gifu_control	Gifu	Mock	0.741272	0.11956	2832	1944	5	5	Stele
Control1_seurat	2404	1153	Gifu_control	Gifu	Mock	2.37105	0.166389	2357	1153	11	11	Epidermis
Control1_seurat	755	620	Gifu_control	Gifu	Mock	3.17881	0.529801	1713	649	6	6	Stele
Control1_seurat	1240	768	Gifu_control	Gifu	Mock	7.41935	0.403226	1875	769	9	9	Root Hair
Control1_seurat	2579	1303	Gifu_control	Gifu	Mock	3.95502	0.0387747	2460	1303	11	11	Epidermis
Control1_seurat	3860	2096	Gifu_control	Gifu	Mock	3.93782	0.362694	2867	2028	11	11	Epidermis
Control1_seurat	1012	746	Gifu_control	Gifu	Mock	2.86561	0.494071	1969	757	4	4	Epidermis
Control1_seurat	1338	874	Gifu_control	Gifu	Mock	1.34529	0.373692	1856	874	3	3	Cortex
Control1_seurat	5362	2608	Gifu_control	Gifu	Mock	1.62253	0.242447	2845	2023	5	5	Stele
Control1_seurat	1847	990	Gifu_control	Gifu	Mock	3.51922	0.162426	2008	990	4	4	Epidermis
Control1_seurat	2098	1090	Gifu_control	Gifu	Mock	1.81125	0.285987	2133	1090	21	21	Epidermis
Control1_seurat	6629	2472	Gifu_control	Gifu	Mock	0.286619	0.0301705	2538	1477	7	7	Stele
Control1_seurat	1983	1235	Gifu_control	Gifu	Mock	5.44629	3.42915	2040	1235	3	3	Cortex
Control1_seurat	1328	952	Gifu_control	Gifu	Mock	5.34639	1.43072	1806	952	29	29	Cortex
Control1_seurat	921	672	Gifu_control	Gifu	Mock	0.108578	0.868621	1870	687	3	3	Cortex
Control1_seurat	1244	897	Gifu_control	Gifu	Mock	3.61736	0.723473	1842	897	15	15	Cortex
Control1_seurat	1767	932	Gifu_control	Gifu	Mock	5.65931	1.52801	1958	931	2	2	Cortex
Control1_seurat	1677	981	Gifu_control	Gifu	Mock	7.69231	0.0596303	1891	981	10	10	Root Cap
Control1_seurat	975	670	Gifu_control	Gifu	Mock	9.4359	0.307692	1923	681	4	4	Epidermis
Control1_seurat	1200	880	Gifu_control	Gifu	Mock	1.66667	0.166667	1832	880	8	8	Stele
Control1_seurat	1527	926	Gifu_control	Gifu	Mock	3.66732	0.0654879	1882	926	25	25	Endodermis
Control1_seurat	2544	1693	Gifu_control	Gifu	Mock	6.28931	2.12264	2494	1689	23	23	Cortex
Control1_seurat	4256	2379	Gifu_control	Gifu	Mock	2.30263	0.18797	2973	2245	22	22	QC
Control1_seurat	4069	1772	Gifu_control	Gifu	Mock	2.80167	0.565249	2762	1696	15	15	Cortex
Control1_seurat	1906	1219	Gifu_control	Gifu	Mock	1.41658	0.629591	1999	1219	15	15	Cortex
Control1_seurat	5078	2148	Gifu_control	Gifu	Mock	1.31942	0.0787712	2876	1744	17	17	Phloem
Control1_seurat	4307	1999	Gifu_control	Gifu	Mock	0.812631	0.11609	2867	1853	19	19	Meristem
Control1_seurat	14102	4620	Gifu_control	Gifu	Mock	2.28336	1.39696	2303	1408	23	23	Cortex
Control1_seurat	6440	2379	Gifu_control	Gifu	Mock	1.42857	0.108696	2716	1535	23	23	Cortex
Control1_seurat	8375	3336	Gifu_control	Gifu	Mock	1.62388	0.441791	2077	1286	5	5	Stele
Control1_seurat	2362	1349	Gifu_control	Gifu	Mock	3.4293	0.508044	2347	1349	9	9	Root Hair
Control1_seurat	941	663	Gifu_control	Gifu	Mock	4.2508	1.27524	1898	673	8	8	Stele
Control1_seurat	3007	1625	Gifu_control	Gifu	Mock	0.631859	0.46558	2628	1625	19	19	Meristem
Control1_seurat	1831	1045	Gifu_control	Gifu	Mock	1.36537	0.43692	1986	1045	21	21	Epidermis
Control1_seurat	1638	1122	Gifu_control	Gifu	Mock	2.5641	1.64835	1872	1122	3	3	Cortex
Control1_seurat	1913	1211	Gifu_control	Gifu	Mock	2.6137	0.26137	2006	1211	14	14	Pericycle
Control1_seurat	2108	1335	Gifu_control	Gifu	Mock	5.83491	0.0948767	2119	1335	4	4	Epidermis
Control1_seurat	3175	1519	Gifu_control	Gifu	Mock	2.80315	0.188976	2607	1519	11	11	Epidermis
Control1_seurat	1332	941	Gifu_control	Gifu	Mock	3.15315	0.600601	1835	941	1	1	Stele
Control1_seurat	1856	1148	Gifu_control	Gifu	Mock	1.45474	0.215517	1988	1148	8	8	Stele
Control1_seurat	8149	3107	Gifu_control	Gifu	Mock	1.95116	0.466315	2071	1088	18	18	Endodermis
Control1_seurat	1827	1057	Gifu_control	Gifu	Mock	2.57252	0.547345	1987	1057	11	11	Epidermis
Control1_seurat	1495	973	Gifu_control	Gifu	Mock	6.68896	0.802676	1843	973	4	4	Epidermis
Control1_seurat	547	454	Gifu_control	Gifu	Mock	4.02194	0.548446	1517	563	17	17	Phloem
Control1_seurat	4829	2241	Gifu_control	Gifu	Mock	1.47028	0.269207	2857	1929	4	4	Epidermis
Control1_seurat	3332	1737	Gifu_control	Gifu	Mock	0.690276	0.270108	2686	1735	15	15	Cortex
Control1_seurat	8859	2866	Gifu_control	Gifu	Mock	1.42228	0.417654	2285	1108	2	2	Cortex
Control1_seurat	1196	847	Gifu_control	Gifu	Mock	1.00334	0.250836	1877	848	26	26	Stele
Control1_seurat	4602	1963	Gifu_control	Gifu	Mock	0.478053	0.239027	2801	1751	6	6	Stele
Control1_seurat	2797	1465	Gifu_control	Gifu	Mock	1.89489	0.0715052	2537	1463	4	4	Epidermis
Control1_seurat	1026	693	Gifu_control	Gifu	Mock	4.5809	0.194932	1912	698	9	9	Root Hair
Control1_seurat	2571	1430	Gifu_control	Gifu	Mock	2.99494	0.0388954	2469	1429	16	16	Endodermis
Control1_seurat	5692	2565	Gifu_control	Gifu	Mock	1.38791	0.281096	2690	1830	5	5	Stele
Control1_seurat	528	450	Gifu_control	Gifu	Mock	1.89394	0	1530	557	8	8	Stele
Control1_seurat	3502	1810	Gifu_control	Gifu	Mock	5.22559	1.51342	2759	1802	13	13	Cortex
Control1_seurat	2392	1286	Gifu_control	Gifu	Mock	3.59532	0.501672	2364	1286	5	5	Stele
Control1_seurat	1388	954	Gifu_control	Gifu	Mock	5.4755	0.216138	1816	954	9	9	Root Hair
Control1_seurat	4981	2017	Gifu_control	Gifu	Mock	0.823128	0.100381	2879	1664	9	9	Root Hair
Control1_seurat	2421	1281	Gifu_control	Gifu	Mock	4.25444	0.743494	2380	1281	3	3	Cortex
Control1_seurat	12914	4157	Gifu_control	Gifu	Mock	1.21573	0.425894	2205	1340	5	5	Stele
Control1_seurat	1799	1099	Gifu_control	Gifu	Mock	2.22346	0.389105	1967	1099	16	16	Endodermis
Control1_seurat	1373	920	Gifu_control	Gifu	Mock	2.03933	0.0728332	1856	920	7	7	Stele
Control1_seurat	2501	1508	Gifu_control	Gifu	Mock	1.07957	0.119952	2450	1508	6	6	Stele
Control1_seurat	5006	2518	Gifu_control	Gifu	Mock	2.87655	0.559329	2876	2081	14	14	Pericycle
Control1_seurat	5584	2265	Gifu_control	Gifu	Mock	2.70415	0.411891	2867	1696	2	2	Cortex
Control1_seurat	1971	1077	Gifu_control	Gifu	Mock	8.21918	1.01471	2057	1077	25	25	Endodermis
Control1_seurat	4147	1978	Gifu_control	Gifu	Mock	0.81987	0.120569	2850	1895	13	13	Cortex
Control1_seurat	2691	1641	Gifu_control	Gifu	Mock	1.33779	0.148644	2556	1641	29	29	Cortex
Control1_seurat	3292	1888	Gifu_control	Gifu	Mock	1.67072	0.212637	2733	1886	8	8	Stele
Control1_seurat	1586	1059	Gifu_control	Gifu	Mock	2.45902	0.37831	1861	1058	4	4	Epidermis
Control1_seurat	659	451	Gifu_control	Gifu	Mock	5.15933	0.30349	1576	514	24	24	Xylem
Control1_seurat	11398	3721	Gifu_control	Gifu	Mock	0.772065	0.236884	2270	1197	2	2	Cortex
Control1_seurat	2960	1566	Gifu_control	Gifu	Mock	2.80405	0.675676	2631	1565	0	0	Pericycle
Control1_seurat	1248	881	Gifu_control	Gifu	Mock	1.84295	0.160256	1874	881	3	3	Cortex
Control1_seurat	796	636	Gifu_control	Gifu	Mock	1.38191	2.38693	1735	660	1	1	Stele
Control1_seurat	5668	1899	Gifu_control	Gifu	Mock	1.04093	0.0882145	2524	1277	11	11	Epidermis
Control1_seurat	2380	1164	Gifu_control	Gifu	Mock	1.30252	0.294118	2344	1164	6	6	Stele
Control1_seurat	1061	679	Gifu_control	Gifu	Mock	2.35627	0.188501	1904	681	16	16	Endodermis
Control1_seurat	3454	1826	Gifu_control	Gifu	Mock	1.76607	0.173712	2719	1826	9	9	Root Hair
Control1_seurat	804	605	Gifu_control	Gifu	Mock	8.33333	0.995025	1737	636	4	4	Epidermis
Control1_seurat	3205	1888	Gifu_control	Gifu	Mock	0.686427	0.156006	2758	1886	5	5	Stele
Control1_seurat	1895	1138	Gifu_control	Gifu	Mock	5.11873	1.05541	2004	1138	8	8	Stele
Control1_seurat	1650	940	Gifu_control	Gifu	Mock	2.36364	0.0606061	1901	939	16	16	Endodermis
Control1_seurat	1019	722	Gifu_control	Gifu	Mock	5.49558	2.15898	1926	730	6	6	Stele
Control1_seurat	2389	1358	Gifu_control	Gifu	Mock	2.67895	0.418585	2362	1358	3	3	Cortex
Control1_seurat	3602	1936	Gifu_control	Gifu	Mock	2.08218	0.416435	2798	1921	14	14	Pericycle
Control1_seurat	772	559	Gifu_control	Gifu	Mock	6.21762	0.777202	1699	606	15	15	Cortex
Control1_seurat	1536	960	Gifu_control	Gifu	Mock	7.94271	0.130208	1827	960	22	22	QC
Control1_seurat	1375	769	Gifu_control	Gifu	Mock	2.61818	0.581818	1882	769	16	16	Endodermis
Control1_seurat	4063	2072	Gifu_control	Gifu	Mock	1.30445	0.295348	2846	1993	1	1	Stele
Control1_seurat	4648	2151	Gifu_control	Gifu	Mock	1.89329	0.193632	2907	1930	8	8	Stele
Control1_seurat	1545	976	Gifu_control	Gifu	Mock	7.57282	0.2589	1848	976	4	4	Epidermis
Control1_seurat	7741	2783	Gifu_control	Gifu	Mock	0.116264	0.0387547	2184	1115	2	2	Cortex
Control1_seurat	1514	953	Gifu_control	Gifu	Mock	3.69881	0.396301	1865	953	9	9	Root Hair
Control1_seurat	4529	1872	Gifu_control	Gifu	Mock	1.98719	0.15456	2801	1673	9	9	Root Hair
Control1_seurat	1094	750	Gifu_control	Gifu	Mock	5.75868	0.639854	1876	752	1	1	Stele
Control1_seurat	3295	1420	Gifu_control	Gifu	Mock	1.69954	0	2683	1417	24	24	Xylem
Control1_seurat	1847	1145	Gifu_control	Gifu	Mock	3.35679	0.541419	1982	1145	5	5	Stele
Control1_seurat	2505	1430	Gifu_control	Gifu	Mock	6.74651	0.439122	2434	1430	3	3	Cortex
Control1_seurat	1172	739	Gifu_control	Gifu	Mock	0.170648	0.255973	1920	740	6	6	Stele
Control1_seurat	1153	771	Gifu_control	Gifu	Mock	1.90807	0.260191	1911	772	7	7	Stele
Control1_seurat	2832	1596	Gifu_control	Gifu	Mock	2.40113	0.423729	2595	1596	17	17	Phloem
Control1_seurat	1026	682	Gifu_control	Gifu	Mock	7.40741	0.292398	1916	695	15	15	Cortex
Control1_seurat	1622	1042	Gifu_control	Gifu	Mock	2.34279	0.0616523	1891	1042	19	19	Meristem
Control1_seurat	1538	940	Gifu_control	Gifu	Mock	1.62549	0.130039	1890	940	7	7	Stele
Control1_seurat	918	710	Gifu_control	Gifu	Mock	6.31808	0.653595	1856	730	19	19	Meristem
Control1_seurat	6661	2656	Gifu_control	Gifu	Mock	2.10179	0.330281	2579	1577	30	30	Epidermis
Control1_seurat	1562	977	Gifu_control	Gifu	Mock	0.832266	0.0640205	1864	977	19	19	Meristem
Control1_seurat	1375	971	Gifu_control	Gifu	Mock	9.96364	2.76364	1790	971	1	1	Stele
Control1_seurat	3034	1701	Gifu_control	Gifu	Mock	2.17535	0.0329598	2693	1699	16	16	Endodermis
Control1_seurat	1900	1191	Gifu_control	Gifu	Mock	2.89474	1.42105	2003	1191	9	9	Root Hair
Control1_seurat	781	597	Gifu_control	Gifu	Mock	2.1767	1.53649	1732	628	12	12	Cortex
Control1_seurat	1332	988	Gifu_control	Gifu	Mock	0.825826	0.225225	1809	988	7	7	Stele
Control1_seurat	1888	1062	Gifu_control	Gifu	Mock	0.688559	0.0529661	2016	1062	13	13	Cortex
Control1_seurat	1361	1008	Gifu_control	Gifu	Mock	1.24908	0	1778	1008	22	22	QC
Control1_seurat	1506	891	Gifu_control	Gifu	Mock	3.18725	0	1860	891	16	16	Endodermis
Control1_seurat	2436	1392	Gifu_control	Gifu	Mock	1.39573	0.45156	2396	1392	6	6	Stele
Control1_seurat	3910	1713	Gifu_control	Gifu	Mock	1.40665	0.102302	2763	1649	2	2	Cortex
Control1_seurat	3043	1509	Gifu_control	Gifu	Mock	0.85442	0.230036	2598	1509	30	30	Epidermis
Control1_seurat	8788	3479	Gifu_control	Gifu	Mock	1.0924	0.193446	2058	1238	14	14	Pericycle
Control1_seurat	6150	2354	Gifu_control	Gifu	Mock	0.845528	0.260163	2573	1538	20	20	Endodermis
Control1_seurat	909	659	Gifu_control	Gifu	Mock	0.550055	0.330033	1868	670	4	4	Epidermis
Control1_seurat	2462	1373	Gifu_control	Gifu	Mock	2.84322	0.16247	2409	1373	9	9	Root Hair
Control1_seurat	1732	993	Gifu_control	Gifu	Mock	3.29099	0.115473	1930	993	16	16	Endodermis
Control1_seurat	893	591	Gifu_control	Gifu	Mock	6.49496	1.2318	1799	612	16	16	Endodermis
Control1_seurat	4419	1968	Gifu_control	Gifu	Mock	3.5981	0.226296	2913	1801	17	17	Phloem
Control1_seurat	571	452	Gifu_control	Gifu	Mock	8.23117	1.75131	1532	559	26	26	Stele
Control1_seurat	687	576	Gifu_control	Gifu	Mock	8.73362	1.4556	1613	625	1	1	Stele
Control1_seurat	8656	2938	Gifu_control	Gifu	Mock	1.52495	0.30037	2167	1096	16	16	Endodermis
Control1_seurat	1030	644	Gifu_control	Gifu	Mock	2.23301	0	1848	659	10	10	Root Cap
Control1_seurat	3793	1613	Gifu_control	Gifu	Mock	2.97917	0.158186	2741	1569	9	9	Root Hair
Control1_seurat	1959	1243	Gifu_control	Gifu	Mock	2.0929	0.561511	2033	1242	17	17	Phloem
Control1_seurat	1136	754	Gifu_control	Gifu	Mock	4.13732	1.05634	1899	756	4	4	Epidermis
Control1_seurat	1587	1076	Gifu_control	Gifu	Mock	0.567108	0.063012	1882	1076	14	14	Pericycle
Control1_seurat	2339	1477	Gifu_control	Gifu	Mock	9.02095	0.76956	2329	1476	17	17	Phloem
Control1_seurat	3873	1963	Gifu_control	Gifu	Mock	2.06558	0.413116	2790	1921	8	8	Stele
Control1_seurat	625	458	Gifu_control	Gifu	Mock	0.8	0	1532	551	27	27	Root Cap
Control1_seurat	583	436	Gifu_control	Gifu	Mock	9.94854	0.343053	1532	538	10	10	Root Cap
Control1_seurat	1588	1071	Gifu_control	Gifu	Mock	1.00756	0.125945	1896	1071	20	20	Endodermis
Control1_seurat	611	498	Gifu_control	Gifu	Mock	8.34697	0.327332	1564	578	1	1	Stele
Control1_seurat	545	440	Gifu_control	Gifu	Mock	1.46789	0.733945	1553	535	8	8	Stele
Control1_seurat	5842	2608	Gifu_control	Gifu	Mock	0.872989	0.0171174	2741	1840	10	10	Root Cap
Control1_seurat	3573	1914	Gifu_control	Gifu	Mock	5.14973	0.195914	2800	1902	4	4	Epidermis
Control1_seurat	12852	3951	Gifu_control	Gifu	Mock	0.801432	0.848117	2220	1276	2	2	Cortex
Control1_seurat	5837	2546	Gifu_control	Gifu	Mock	2.26144	1.26777	2921	1864	2	2	Cortex
Control1_seurat	1451	1013	Gifu_control	Gifu	Mock	2.54997	0.137836	1821	1013	15	15	Cortex
Control1_seurat	1735	1049	Gifu_control	Gifu	Mock	1.95965	0.403458	1930	1048	4	4	Epidermis
Control1_seurat	2048	981	Gifu_control	Gifu	Mock	4.63867	0	2103	981	10	10	Root Cap
Control1_seurat	11439	3405	Gifu_control	Gifu	Mock	0.157356	0	2210	1150	13	13	Cortex
Control1_seurat	1790	993	Gifu_control	Gifu	Mock	3.40782	0.0558659	1969	993	4	4	Epidermis
Control1_seurat	537	438	Gifu_control	Gifu	Mock	4.09683	0.372439	1516	551	4	4	Epidermis
Control1_seurat	1742	1225	Gifu_control	Gifu	Mock	4.47761	0.114811	1882	1224	10	10	Root Cap
Control1_seurat	8321	3056	Gifu_control	Gifu	Mock	2.67997	0.372551	2159	1227	21	21	Epidermis
Control1_seurat	1108	787	Gifu_control	Gifu	Mock	1.89531	0.270758	1851	789	3	3	Cortex
Control1_seurat	580	482	Gifu_control	Gifu	Mock	1.37931	0	1550	571	6	6	Stele
Control1_seurat	9641	3240	Gifu_control	Gifu	Mock	1.61809	0.300799	2200	1152	18	18	Endodermis
Control1_seurat	1424	848	Gifu_control	Gifu	Mock	3.30056	0.280899	1889	847	25	25	Endodermis
Control1_seurat	7805	2839	Gifu_control	Gifu	Mock	1.78091	0.230621	2081	1104	6	6	Stele
Control1_seurat	1171	803	Gifu_control	Gifu	Mock	3.50128	0.683177	1859	804	17	17	Phloem
Control1_seurat	2050	1172	Gifu_control	Gifu	Mock	1.07317	0	2075	1170	28	28	Phloem
Control1_seurat	969	670	Gifu_control	Gifu	Mock	6.39835	0.722394	1927	676	3	3	Cortex
Control1_seurat	3118	1418	Gifu_control	Gifu	Mock	0.288647	0.0641437	2585	1417	20	20	Endodermis
Control1_seurat	8770	2775	Gifu_control	Gifu	Mock	0.775371	0.330673	2320	1059	9	9	Root Hair
Control1_seurat	1468	924	Gifu_control	Gifu	Mock	2.45232	0.408719	1864	924	17	17	Phloem
Control1_seurat	5440	2721	Gifu_control	Gifu	Mock	0.661765	0.459559	2837	2061	19	19	Meristem
Control1_seurat	1893	1117	Gifu_control	Gifu	Mock	4.38457	0.105652	1993	1116	10	10	Root Cap
Control1_seurat	598	520	Gifu_control	Gifu	Mock	1.00334	0.668896	1535	609	22	22	QC
Control1_seurat	7840	2767	Gifu_control	Gifu	Mock	0.331633	0.0765306	2179	1155	5	5	Stele
Control1_seurat	2199	1192	Gifu_control	Gifu	Mock	1.54616	0.136426	2200	1192	13	13	Cortex
Control1_seurat	16760	5046	Gifu_control	Gifu	Mock	1.13365	0.775656	2197	1525	13	13	Cortex
Control1_seurat	2383	1407	Gifu_control	Gifu	Mock	2.76962	0.713386	2362	1407	7	7	Stele
Control1_seurat	2214	1279	Gifu_control	Gifu	Mock	1.12918	0.722674	2213	1278	23	23	Cortex
Control1_seurat	3452	1782	Gifu_control	Gifu	Mock	1.3905	0.144844	2698	1776	6	6	Stele
Control1_seurat	2234	1355	Gifu_control	Gifu	Mock	0.581916	0.179051	2233	1354	18	18	Endodermis
Control1_seurat	1373	957	Gifu_control	Gifu	Mock	1.748	0.145666	1776	955	10	10	Root Cap
Control1_seurat	1928	1338	Gifu_control	Gifu	Mock	3.06017	0.881743	1981	1337	14	14	Pericycle
Control1_seurat	1842	1103	Gifu_control	Gifu	Mock	3.4202	0.0542888	1982	1103	3	3	Cortex
Control1_seurat	2945	1683	Gifu_control	Gifu	Mock	2.78438	1.90153	2648	1683	13	13	Cortex
Control1_seurat	7653	2801	Gifu_control	Gifu	Mock	1.39814	0.378936	2229	1177	11	11	Epidermis
Control1_seurat	6268	2674	Gifu_control	Gifu	Mock	1.19655	0.542438	2620	1742	12	12	Cortex
Control1_seurat	650	485	Gifu_control	Gifu	Mock	4	0.307692	1599	547	9	9	Root Hair
Control1_seurat	11157	3502	Gifu_control	Gifu	Mock	1.3086	0.304741	2196	1241	8	8	Stele
Control1_seurat	1230	818	Gifu_control	Gifu	Mock	1.05691	0.487805	1898	818	8	8	Stele
Control1_seurat	1145	743	Gifu_control	Gifu	Mock	2.70742	0.174672	1870	746	19	19	Meristem
Control1_seurat	3388	1658	Gifu_control	Gifu	Mock	1.12161	0.678867	2678	1655	7	7	Stele
Control1_seurat	929	681	Gifu_control	Gifu	Mock	6.13563	0.215285	1882	694	12	12	Cortex
Control1_seurat	2326	1278	Gifu_control	Gifu	Mock	2.19261	0.601892	2312	1278	21	21	Epidermis
Control1_seurat	1685	1129	Gifu_control	Gifu	Mock	1.24629	0.652819	1915	1129	3	3	Cortex
Control1_seurat	5931	2414	Gifu_control	Gifu	Mock	2.00641	0.809307	2603	1637	15	15	Cortex
Control1_seurat	5508	2763	Gifu_control	Gifu	Mock	4.5207	0.0907771	2984	2136	10	10	Root Cap
Control1_seurat	711	572	Gifu_control	Gifu	Mock	1.40647	0.421941	1657	627	0	0	Pericycle
Control1_seurat	4794	2009	Gifu_control	Gifu	Mock	0.584063	0.0417188	2755	1701	9	9	Root Hair
Control1_seurat	895	627	Gifu_control	Gifu	Mock	2.23464	0.223464	1852	638	1	1	Stele
Control1_seurat	1046	737	Gifu_control	Gifu	Mock	0.764818	0.0956023	1920	745	19	19	Meristem
Control1_seurat	1659	1077	Gifu_control	Gifu	Mock	1.98915	0.301386	1916	1077	20	20	Endodermis
Control1_seurat	3450	1906	Gifu_control	Gifu	Mock	1.36232	0	2765	1901	14	14	Pericycle
Control1_seurat	11765	3777	Gifu_control	Gifu	Mock	1.71696	0.271993	2186	1179	11	11	Epidermis
Control1_seurat	9446	3695	Gifu_control	Gifu	Mock	3.12302	0.793987	2113	1238	23	23	Cortex
Control1_seurat	1511	943	Gifu_control	Gifu	Mock	3.83852	0.264725	1863	943	8	8	Stele
Control1_seurat	2816	1861	Gifu_control	Gifu	Mock	1.20739	1.38494	2649	1860	14	14	Pericycle
Control1_seurat	1661	1054	Gifu_control	Gifu	Mock	6.14088	0.963275	1901	1054	4	4	Epidermis
Control1_seurat	1608	1187	Gifu_control	Gifu	Mock	2.61194	0.373134	1807	1185	28	28	Phloem
Control1_seurat	2759	1630	Gifu_control	Gifu	Mock	3.08083	2.1747	2586	1630	3	3	Cortex
Control1_seurat	723	531	Gifu_control	Gifu	Mock	4.70263	2.35131	1678	580	3	3	Cortex
Control1_seurat	9030	3338	Gifu_control	Gifu	Mock	1.7165	1.01883	2083	1242	5	5	Stele
Control1_seurat	9374	2936	Gifu_control	Gifu	Mock	0.138681	0.0213356	2202	1120	13	13	Cortex
Control1_seurat	2156	1256	Gifu_control	Gifu	Mock	1.99443	0.139147	2163	1256	6	6	Stele
Control1_seurat	1959	1128	Gifu_control	Gifu	Mock	0.510465	0.0510465	2037	1128	1	1	Stele
Control1_seurat	514	428	Gifu_control	Gifu	Mock	2.72374	0.389105	1525	555	7	7	Stele
Control1_seurat	3532	1800	Gifu_control	Gifu	Mock	2.18007	0.0566251	2719	1797	5	5	Stele
Control1_seurat	1892	1077	Gifu_control	Gifu	Mock	2.37844	0.158562	2011	1077	16	16	Endodermis
Control1_seurat	624	510	Gifu_control	Gifu	Mock	4.64744	0.641026	1574	580	1	1	Stele
Control1_seurat	1911	1149	Gifu_control	Gifu	Mock	1.4652	0.104657	2019	1149	7	7	Stele
Control1_seurat	4863	2308	Gifu_control	Gifu	Mock	0.987045	0.575776	2859	1963	2	2	Cortex
Control1_seurat	519	434	Gifu_control	Gifu	Mock	1.92678	0.192678	1478	558	17	17	Phloem
Control1_seurat	1200	823	Gifu_control	Gifu	Mock	4.58333	4.16667	1863	823	3	3	Cortex
Control1_seurat	3521	1704	Gifu_control	Gifu	Mock	4.20335	2.32888	2695	1697	3	3	Cortex
Control1_seurat	2632	1515	Gifu_control	Gifu	Mock	4.86322	0.417933	2503	1514	19	19	Meristem
Control1_seurat	2867	1411	Gifu_control	Gifu	Mock	2.12766	0.383676	2560	1411	21	21	Epidermis
Control1_seurat	4642	2064	Gifu_control	Gifu	Mock	1.76648	0.452391	2808	1785	9	9	Root Hair
Control1_seurat	2311	1241	Gifu_control	Gifu	Mock	8.87062	0.389442	2305	1241	2	2	Cortex
Control1_seurat	2220	1359	Gifu_control	Gifu	Mock	3.1982	0.630631	2220	1359	27	27	Root Cap
Control1_seurat	2731	1569	Gifu_control	Gifu	Mock	4.76016	1.61113	2555	1569	11	11	Epidermis
Control1_seurat	1710	1084	Gifu_control	Gifu	Mock	1.69591	0.116959	1905	1082	1	1	Stele
Control1_seurat	4805	2246	Gifu_control	Gifu	Mock	1.70656	0.228928	2874	1934	7	7	Stele
Control1_seurat	4262	1956	Gifu_control	Gifu	Mock	2.41671	0.258095	2827	1825	17	17	Phloem
Control1_seurat	5345	2396	Gifu_control	Gifu	Mock	2.95603	0.561272	2930	1907	2	2	Cortex
Control1_seurat	4440	2181	Gifu_control	Gifu	Mock	2.13964	1.64414	2865	1980	3	3	Cortex
Control1_seurat	2024	1242	Gifu_control	Gifu	Mock	0.938735	1.33399	2069	1242	3	3	Cortex
Control1_seurat	3197	1768	Gifu_control	Gifu	Mock	0.594307	0.0312793	2714	1766	0	0	Pericycle
Control1_seurat	1296	759	Gifu_control	Gifu	Mock	8.48765	0.154321	1802	757	27	27	Root Cap
Control1_seurat	654	519	Gifu_control	Gifu	Mock	3.0581	0.152905	1604	582	1	1	Stele
Control1_seurat	1172	770	Gifu_control	Gifu	Mock	0.59727	0.426621	1931	771	25	25	Endodermis
Control1_seurat	2267	1336	Gifu_control	Gifu	Mock	6.7049	0.397	2266	1336	8	8	Stele
Control1_seurat	1772	1053	Gifu_control	Gifu	Mock	2.99097	0.959368	1962	1053	4	4	Epidermis
Control1_seurat	3954	1693	Gifu_control	Gifu	Mock	1.34041	0.0252908	2771	1615	2	2	Cortex
Control1_seurat	1141	797	Gifu_control	Gifu	Mock	3.15513	0.613497	1845	800	17	17	Phloem
Control1_seurat	1336	800	Gifu_control	Gifu	Mock	1.49701	0.673653	1845	800	9	9	Root Hair
Control1_seurat	1083	812	Gifu_control	Gifu	Mock	2.49307	0.277008	1869	817	22	22	QC
Control1_seurat	1637	1071	Gifu_control	Gifu	Mock	3.29872	0.671961	1867	1071	4	4	Epidermis
Control1_seurat	1522	848	Gifu_control	Gifu	Mock	4.53351	0.197109	1849	848	27	27	Root Cap
Control1_seurat	2661	1599	Gifu_control	Gifu	Mock	4.472	1.35287	2537	1599	8	8	Stele
Control1_seurat	1404	936	Gifu_control	Gifu	Mock	1.1396	0.14245	1799	936	27	27	Root Cap
Control1_seurat	1552	1050	Gifu_control	Gifu	Mock	1.99742	0.451031	1857	1050	4	4	Epidermis
Control1_seurat	2787	1565	Gifu_control	Gifu	Mock	2.72695	0.107643	2561	1565	11	11	Epidermis
Control1_seurat	1031	703	Gifu_control	Gifu	Mock	1.74588	0.0969932	1910	713	19	19	Meristem
Control1_seurat	935	712	Gifu_control	Gifu	Mock	4.70588	0.427807	1891	727	4	4	Epidermis
Control1_seurat	2599	1556	Gifu_control	Gifu	Mock	3.00115	1.34667	2514	1553	19	19	Meristem
Control1_seurat	728	515	Gifu_control	Gifu	Mock	3.98352	0.137363	1679	560	9	9	Root Hair
Control1_seurat	2881	1593	Gifu_control	Gifu	Mock	4.33877	0.624783	2615	1593	9	9	Root Hair
Control1_seurat	1147	706	Gifu_control	Gifu	Mock	1.56931	0	1811	709	24	24	Xylem
Control1_seurat	12976	3800	Gifu_control	Gifu	Mock	1.94205	0.231196	2303	1280	6	6	Stele
Control1_seurat	10122	3349	Gifu_control	Gifu	Mock	0.691563	0.118554	2253	1169	2	2	Cortex
Control1_seurat	2506	1409	Gifu_control	Gifu	Mock	3.27215	0.239425	2429	1409	4	4	Epidermis
Control1_seurat	1021	731	Gifu_control	Gifu	Mock	3.42801	0.881489	1928	739	7	7	Stele
Control1_seurat	5035	1963	Gifu_control	Gifu	Mock	1.33069	0.0794439	2729	1546	11	11	Epidermis
Control1_seurat	2011	1097	Gifu_control	Gifu	Mock	7.60816	0.646445	2070	1097	3	3	Cortex
Control1_seurat	2413	1402	Gifu_control	Gifu	Mock	3.10816	0.621633	2375	1402	3	3	Cortex
Control1_seurat	1667	1000	Gifu_control	Gifu	Mock	6.35873	0.239952	1910	1000	2	2	Cortex
Control1_seurat	12535	3678	Gifu_control	Gifu	Mock	1.76306	0.255285	2245	1183	11	11	Epidermis
Control1_seurat	2279	1311	Gifu_control	Gifu	Mock	2.36946	0.131637	2278	1311	17	17	Phloem
Control1_seurat	4127	1982	Gifu_control	Gifu	Mock	2.85922	0.36346	2874	1871	9	9	Root Hair
Control1_seurat	5133	2378	Gifu_control	Gifu	Mock	2.33781	0.642899	2849	1937	0	0	Pericycle
Control1_seurat	1408	866	Gifu_control	Gifu	Mock	2.98295	1.13636	1867	866	25	25	Endodermis
Control1_seurat	8341	3045	Gifu_control	Gifu	Mock	0.707349	0.191824	2241	1127	2	2	Cortex
Control1_seurat	614	508	Gifu_control	Gifu	Mock	1.30293	0.325733	1604	595	3	3	Cortex
Control1_seurat	15447	4459	Gifu_control	Gifu	Mock	1.81912	0.15537	2510	1554	9	9	Root Hair
Control1_seurat	1568	1029	Gifu_control	Gifu	Mock	2.35969	1.21173	1868	1029	15	15	Cortex
Control1_seurat	507	425	Gifu_control	Gifu	Mock	1.97239	0.788955	1486	553	1	1	Stele
Control1_seurat	522	453	Gifu_control	Gifu	Mock	0.574713	0.383142	1488	574	1	1	Stele
Control1_seurat	804	648	Gifu_control	Gifu	Mock	2.8607	0.621891	1724	679	26	26	Stele
Control1_seurat	729	600	Gifu_control	Gifu	Mock	4.38957	0.137174	1657	647	1	1	Stele
Control1_seurat	1964	1203	Gifu_control	Gifu	Mock	3.36049	4.78615	2036	1203	12	12	Cortex
Control1_seurat	4069	1886	Gifu_control	Gifu	Mock	0.442369	0.0491521	2797	1793	5	5	Stele
Control1_seurat	519	435	Gifu_control	Gifu	Mock	9.05588	0.192678	1482	563	3	3	Cortex
Control1_seurat	1253	774	Gifu_control	Gifu	Mock	1.75579	0.478851	1890	775	26	26	Stele
Control1_seurat	1102	823	Gifu_control	Gifu	Mock	2.81307	0.181488	1884	827	15	15	Cortex
Control1_seurat	1349	948	Gifu_control	Gifu	Mock	2.96516	0.222387	1813	948	9	9	Root Hair
Control1_seurat	2628	1354	Gifu_control	Gifu	Mock	1.44597	0.228311	2489	1354	18	18	Endodermis
Control1_seurat	871	698	Gifu_control	Gifu	Mock	4.59242	0.918485	1812	711	0	0	Pericycle
Control1_seurat	755	456	Gifu_control	Gifu	Mock	7.41722	0.529801	1678	509	15	15	Cortex
Control1_seurat	4035	1927	Gifu_control	Gifu	Mock	0.421314	0.0247831	2792	1834	2	2	Cortex
Control1_seurat	3086	1512	Gifu_control	Gifu	Mock	0.777706	0.29164	2602	1512	20	20	Endodermis
Control1_seurat	544	420	Gifu_control	Gifu	Mock	1.10294	0.367647	1554	519	7	7	Stele
Control1_seurat	5852	2318	Gifu_control	Gifu	Mock	0.273411	0.0854409	2659	1604	21	21	Epidermis
Control1_seurat	1436	948	Gifu_control	Gifu	Mock	1.67131	0.139276	1843	948	26	26	Stele
Control1_seurat	9300	3425	Gifu_control	Gifu	Mock	1.96774	0.892473	2170	1261	6	6	Stele
Control1_seurat	2018	1193	Gifu_control	Gifu	Mock	3.41923	0.099108	2067	1193	8	8	Stele
Control1_seurat	1008	657	Gifu_control	Gifu	Mock	6.74603	0.0992063	1901	675	10	10	Root Cap
Control1_seurat	1570	1019	Gifu_control	Gifu	Mock	0.955414	1.71975	1875	1019	7	7	Stele
Control1_seurat	647	535	Gifu_control	Gifu	Mock	1.70015	1.23648	1599	606	6	6	Stele
Control1_seurat	772	565	Gifu_control	Gifu	Mock	3.62694	0.518135	1728	590	20	20	Endodermis
Control1_seurat	7350	2507	Gifu_control	Gifu	Mock	0.489796	0.14966	2584	1263	9	9	Root Hair
Control1_seurat	3279	1660	Gifu_control	Gifu	Mock	4.02562	0.21348	2643	1658	12	12	Cortex
Control1_seurat	19881	4887	Gifu_control	Gifu	Mock	1.74036	0.442634	2302	1235	20	20	Endodermis
Control1_seurat	4755	2038	Gifu_control	Gifu	Mock	3.07045	0.189274	2814	1746	0	0	Pericycle
Control1_seurat	3645	1940	Gifu_control	Gifu	Mock	1.92044	0.164609	2791	1920	10	10	Root Cap
Control1_seurat	6721	2582	Gifu_control	Gifu	Mock	0.0743937	0.059515	2603	1546	13	13	Cortex
Control1_seurat	949	731	Gifu_control	Gifu	Mock	2.95047	0.737619	1906	743	4	4	Epidermis
Control1_seurat	3236	1827	Gifu_control	Gifu	Mock	1.88504	0.154512	2710	1826	8	8	Stele
Control1_seurat	1304	875	Gifu_control	Gifu	Mock	1.15031	0.383436	1853	874	7	7	Stele
Control1_seurat	1549	1035	Gifu_control	Gifu	Mock	5.87476	0.839251	1852	1035	6	6	Stele
Control1_seurat	1780	1118	Gifu_control	Gifu	Mock	2.69663	0	1947	1118	6	6	Stele
Control1_seurat	2260	1307	Gifu_control	Gifu	Mock	3.00885	0.309735	2258	1306	7	7	Stele
Control1_seurat	2484	1379	Gifu_control	Gifu	Mock	2.21417	0.523349	2427	1379	15	15	Cortex
Control1_seurat	796	628	Gifu_control	Gifu	Mock	0.753769	0.753769	1731	649	9	9	Root Hair
Control1_seurat	1136	828	Gifu_control	Gifu	Mock	0.528169	0.440141	1899	829	4	4	Epidermis
Control1_seurat	2175	1209	Gifu_control	Gifu	Mock	3.72414	0.275862	2180	1209	17	17	Phloem
Control1_seurat	510	437	Gifu_control	Gifu	Mock	0.980392	0.392157	1511	569	15	15	Cortex
Control1_seurat	2461	1439	Gifu_control	Gifu	Mock	4.38846	1.05648	2413	1439	4	4	Epidermis
Control1_seurat	523	377	Gifu_control	Gifu	Mock	4.97132	0.382409	1490	506	24	24	Xylem
Control1_seurat	773	607	Gifu_control	Gifu	Mock	2.45796	0.388098	1714	636	14	14	Pericycle
Control1_seurat	8796	3103	Gifu_control	Gifu	Mock	1.18236	0.147794	2115	1125	6	6	Stele
Control1_seurat	594	494	Gifu_control	Gifu	Mock	0.673401	0	1527	584	4	4	Epidermis
Control1_seurat	1115	757	Gifu_control	Gifu	Mock	1.43498	0.358744	1906	761	14	14	Pericycle
Control1_seurat	1477	932	Gifu_control	Gifu	Mock	2.09885	0.13541	1869	932	3	3	Cortex
Control1_seurat	1627	1031	Gifu_control	Gifu	Mock	0.921942	0.368777	1910	1031	14	14	Pericycle
Control1_seurat	1041	637	Gifu_control	Gifu	Mock	6.53218	0.864553	1904	642	11	11	Epidermis
Control1_seurat	5267	2689	Gifu_control	Gifu	Mock	1.51889	0.398709	2892	2139	5	5	Stele
Control1_seurat	8407	3143	Gifu_control	Gifu	Mock	1.01106	0.440109	2093	1201	13	13	Cortex
Control1_seurat	4651	2057	Gifu_control	Gifu	Mock	0.838529	0.0430015	2841	1765	30	30	Epidermis
Control1_seurat	1575	950	Gifu_control	Gifu	Mock	4.25397	1.14286	1851	950	17	17	Phloem
Control1_seurat	870	647	Gifu_control	Gifu	Mock	2.52874	0.229885	1816	665	4	4	Epidermis
Control1_seurat	2564	1487	Gifu_control	Gifu	Mock	1.87207	0.975039	2478	1487	9	9	Root Hair
Control1_seurat	3469	2106	Gifu_control	Gifu	Mock	2.30614	0.720669	2815	2094	23	23	Cortex
Control1_seurat	6610	2645	Gifu_control	Gifu	Mock	1.87595	0.408472	2620	1612	6	6	Stele
Control1_seurat	1636	1048	Gifu_control	Gifu	Mock	3.85086	1.16137	1913	1048	12	12	Cortex
Control1_seurat	9906	2773	Gifu_control	Gifu	Mock	0.726832	0.0807591	2210	1068	21	21	Epidermis
Control1_seurat	7640	2992	Gifu_control	Gifu	Mock	2.84031	0.497382	2202	1269	8	8	Stele
Control1_seurat	2605	1632	Gifu_control	Gifu	Mock	2.8023	1.65067	2503	1632	13	13	Cortex
Control1_seurat	2431	1359	Gifu_control	Gifu	Mock	2.75607	0.0822707	2395	1359	8	8	Stele
Control1_seurat	4568	1874	Gifu_control	Gifu	Mock	3.41506	0.547285	2791	1638	11	11	Epidermis
Control1_seurat	4501	1885	Gifu_control	Gifu	Mock	1.55521	0.533215	2802	1706	15	15	Cortex
Control1_seurat	2856	1264	Gifu_control	Gifu	Mock	6.65266	0.17507	2541	1264	11	11	Epidermis
Control1_seurat	4473	2179	Gifu_control	Gifu	Mock	8.9649	0.536553	2977	1962	9	9	Root Hair
Control1_seurat	1541	1072	Gifu_control	Gifu	Mock	3.11486	2.7255	1836	1072	15	15	Cortex
Control1_seurat	7900	2586	Gifu_control	Gifu	Mock	2.11392	0.101266	2195	1003	11	11	Epidermis
Control1_seurat	2326	1338	Gifu_control	Gifu	Mock	2.57954	0.128977	2316	1338	4	4	Epidermis
Control1_seurat	4822	2315	Gifu_control	Gifu	Mock	2.26047	0.331813	2915	2009	7	7	Stele
Control1_seurat	932	715	Gifu_control	Gifu	Mock	3.43348	0.321888	1875	730	5	5	Stele
Control1_seurat	8344	3453	Gifu_control	Gifu	Mock	3.51151	0.311601	2014	1212	16	16	Endodermis
Control1_seurat	930	660	Gifu_control	Gifu	Mock	0.322581	0	1884	672	4	4	Epidermis
Control1_seurat	1380	894	Gifu_control	Gifu	Mock	1.66667	0.0724638	1882	894	8	8	Stele
Control1_seurat	670	569	Gifu_control	Gifu	Mock	2.68657	0.447761	1605	630	1	1	Stele
Control1_seurat	1644	902	Gifu_control	Gifu	Mock	4.19708	0.790754	1917	902	9	9	Root Hair
Control1_seurat	1153	854	Gifu_control	Gifu	Mock	0.607112	0.607112	1897	854	6	6	Stele
Control1_seurat	2569	1466	Gifu_control	Gifu	Mock	6.69521	1.79058	2479	1466	15	15	Cortex
Control1_seurat	11741	3639	Gifu_control	Gifu	Mock	0.204412	0.0255515	2261	1206	14	14	Pericycle
Control1_seurat	2445	1523	Gifu_control	Gifu	Mock	6.70757	1.96319	2416	1523	23	23	Cortex
Control1_seurat	3609	1868	Gifu_control	Gifu	Mock	2.66002	0.803547	2792	1856	8	8	Stele
Control1_seurat	852	603	Gifu_control	Gifu	Mock	7.98122	0.234742	1770	635	2	2	Cortex
Control1_seurat	15909	3913	Gifu_control	Gifu	Mock	0.75429	0.150858	2399	1251	9	9	Root Hair
Control1_seurat	998	697	Gifu_control	Gifu	Mock	0.200401	0	1958	710	4	4	Epidermis
Control1_seurat	2702	1479	Gifu_control	Gifu	Mock	1.51739	0.0740192	2523	1479	6	6	Stele
Control1_seurat	1353	883	Gifu_control	Gifu	Mock	4.36068	1.25647	1808	883	15	15	Cortex
Control1_seurat	683	532	Gifu_control	Gifu	Mock	2.48902	0.292826	1640	589	12	12	Cortex
Control1_seurat	4183	1691	Gifu_control	Gifu	Mock	1.43438	0.286875	2806	1569	24	24	Xylem
Control1_seurat	3945	1999	Gifu_control	Gifu	Mock	2.38276	0.937896	2835	1942	6	6	Stele
Control1_seurat	1848	1155	Gifu_control	Gifu	Mock	1.40693	0.865801	1980	1155	20	20	Endodermis
Control1_seurat	4493	1971	Gifu_control	Gifu	Mock	2.20343	0.267082	2820	1787	21	21	Epidermis
Control1_seurat	1374	924	Gifu_control	Gifu	Mock	2.91121	0.218341	1821	924	12	12	Cortex
Control1_seurat	1726	1000	Gifu_control	Gifu	Mock	3.76593	0.984936	1964	1000	12	12	Cortex
Control1_seurat	11062	3418	Gifu_control	Gifu	Mock	2.98319	0.433918	2204	1147	6	6	Stele
Control1_seurat	733	511	Gifu_control	Gifu	Mock	4.50205	0.136426	1672	557	16	16	Endodermis
Control1_seurat	12510	4345	Gifu_control	Gifu	Mock	1.28697	0.799361	2212	1361	2	2	Cortex
Control1_seurat	1030	653	Gifu_control	Gifu	Mock	0.582524	0.291262	1912	666	4	4	Epidermis
Control1_seurat	5759	2376	Gifu_control	Gifu	Mock	2.60462	1.21549	2830	1730	30	30	Epidermis
Control1_seurat	6515	2412	Gifu_control	Gifu	Mock	1.79586	0.445127	2688	1517	2	2	Cortex
Control1_seurat	6302	2529	Gifu_control	Gifu	Mock	2.33259	0.523643	2571	1632	6	6	Stele
Control1_seurat	3212	1575	Gifu_control	Gifu	Mock	0.996264	0.0311333	2679	1572	10	10	Root Cap
Control1_seurat	3453	1642	Gifu_control	Gifu	Mock	2.05618	0.463365	2677	1639	3	3	Cortex
Control1_seurat	1777	1113	Gifu_control	Gifu	Mock	3.88295	0.450197	1943	1113	12	12	Cortex
Control1_seurat	558	454	Gifu_control	Gifu	Mock	2.15054	0.179211	1553	546	1	1	Stele
Control1_seurat	18678	4863	Gifu_control	Gifu	Mock	1.49909	0.50862	2320	1295	18	18	Endodermis
Control1_seurat	1120	708	Gifu_control	Gifu	Mock	3.75	1.42857	1870	710	25	25	Endodermis
Control1_seurat	1919	1046	Gifu_control	Gifu	Mock	3.33507	0.468994	2026	1046	3	3	Cortex
Control1_seurat	3186	1563	Gifu_control	Gifu	Mock	2.60515	0.313873	2660	1560	2	2	Cortex
Control1_seurat	1535	891	Gifu_control	Gifu	Mock	5.79805	0	1847	891	16	16	Endodermis
Control1_seurat	578	456	Gifu_control	Gifu	Mock	3.63322	2.42215	1557	552	7	7	Stele
Control1_seurat	983	604	Gifu_control	Gifu	Mock	5.08647	1.52594	1931	617	21	21	Epidermis
Control1_seurat	10384	3903	Gifu_control	Gifu	Mock	1.849	0.46225	2179	1262	11	11	Epidermis
Control1_seurat	3128	1742	Gifu_control	Gifu	Mock	3.13299	0.639386	2680	1742	7	7	Stele
Control1_seurat	4389	1936	Gifu_control	Gifu	Mock	2.25564	0.296195	2862	1760	16	16	Endodermis
Control1_seurat	4976	2265	Gifu_control	Gifu	Mock	2.8336	0.28135	2842	1877	11	11	Epidermis
Control1_seurat	535	410	Gifu_control	Gifu	Mock	3.92523	0.747664	1524	529	3	3	Cortex
Control1_seurat	1909	1096	Gifu_control	Gifu	Mock	4.19068	0.261917	1992	1094	24	24	Xylem
Control1_seurat	1936	1233	Gifu_control	Gifu	Mock	2.16942	0.206612	2008	1233	1	1	Stele
Control1_seurat	9770	2999	Gifu_control	Gifu	Mock	0.992835	0.0716479	2140	1049	11	11	Epidermis
Control1_seurat	2086	1219	Gifu_control	Gifu	Mock	0.383509	0.143816	2117	1219	7	7	Stele
Control1_seurat	3636	1487	Gifu_control	Gifu	Mock	0.742574	0.110011	2676	1464	0	0	Pericycle
Control1_seurat	4015	1949	Gifu_control	Gifu	Mock	1.91781	0.323786	2830	1863	12	12	Cortex
Control1_seurat	1558	873	Gifu_control	Gifu	Mock	3.72272	0.192555	1856	873	27	27	Root Cap
Control1_seurat	2853	1497	Gifu_control	Gifu	Mock	3.08447	0.350508	2587	1497	30	30	Epidermis
Control1_seurat	741	592	Gifu_control	Gifu	Mock	8.90688	0.809717	1683	647	15	15	Cortex
Control1_seurat	2498	1353	Gifu_control	Gifu	Mock	3.84307	0.360288	2422	1353	19	19	Meristem
Control1_seurat	1800	1238	Gifu_control	Gifu	Mock	5.88889	2.22222	1931	1238	17	17	Phloem
Control1_seurat	4064	1889	Gifu_control	Gifu	Mock	3.27264	0.344488	2805	1806	12	12	Cortex
Control1_seurat	2768	1278	Gifu_control	Gifu	Mock	3.21532	0.50578	2542	1278	24	24	Xylem
Control1_seurat	2648	1333	Gifu_control	Gifu	Mock	1.6994	0.0755287	2484	1333	12	12	Cortex
Control1_seurat	5737	2458	Gifu_control	Gifu	Mock	2.40544	1.28987	2730	1786	12	12	Cortex
Control1_seurat	2990	1275	Gifu_control	Gifu	Mock	3.01003	0.0668896	2571	1275	0	0	Pericycle
Control1_seurat	6461	2643	Gifu_control	Gifu	Mock	1.3775	0.448847	2590	1632	18	18	Endodermis
Control1_seurat	7537	3150	Gifu_control	Gifu	Mock	3.60886	0.756269	2271	1457	6	6	Stele
Control1_seurat	2774	1441	Gifu_control	Gifu	Mock	0.612833	0.216294	2540	1441	2	2	Cortex
Control1_seurat	1664	977	Gifu_control	Gifu	Mock	1.68269	0.180288	1942	977	21	21	Epidermis
Control1_seurat	1305	855	Gifu_control	Gifu	Mock	1.6092	0.153257	1919	855	8	8	Stele
Control1_seurat	770	560	Gifu_control	Gifu	Mock	2.07792	0.12987	1706	599	26	26	Stele
Control1_seurat	2746	1388	Gifu_control	Gifu	Mock	5.06191	0.2185	2556	1388	9	9	Root Hair
Control1_seurat	3483	1797	Gifu_control	Gifu	Mock	3.84726	0.488085	2697	1793	15	15	Cortex
Control1_seurat	3036	1627	Gifu_control	Gifu	Mock	4.47958	0.461133	2640	1626	14	14	Pericycle
Control1_seurat	3811	1936	Gifu_control	Gifu	Mock	2.80766	0.288638	2787	1902	8	8	Stele
Control1_seurat	5484	2507	Gifu_control	Gifu	Mock	1.05762	0.419402	2896	1921	19	19	Meristem
Control1_seurat	2675	1174	Gifu_control	Gifu	Mock	1.57009	0.0373832	2466	1174	11	11	Epidermis
Control1_seurat	1922	1133	Gifu_control	Gifu	Mock	4.89074	0.728408	2019	1133	0	0	Pericycle
Control1_seurat	5034	2329	Gifu_control	Gifu	Mock	1.58919	0.754867	2790	1926	15	15	Cortex
Control1_seurat	744	481	Gifu_control	Gifu	Mock	3.49462	0.806452	1674	533	5	5	Stele
Control1_seurat	944	711	Gifu_control	Gifu	Mock	1.27119	0.95339	1906	720	14	14	Pericycle
Control1_seurat	3274	1653	Gifu_control	Gifu	Mock	0.733048	0.122175	2674	1652	18	18	Endodermis
Control1_seurat	3270	1698	Gifu_control	Gifu	Mock	1.74312	0.336391	2680	1697	8	8	Stele
Control1_seurat	1613	962	Gifu_control	Gifu	Mock	9.48543	0.247985	1861	962	10	10	Root Cap
Control1_seurat	3768	1776	Gifu_control	Gifu	Mock	3.23779	0.504246	2745	1740	19	19	Meristem
Control1_seurat	2076	1306	Gifu_control	Gifu	Mock	1.25241	0.385356	2094	1306	23	23	Cortex
Control1_seurat	1105	765	Gifu_control	Gifu	Mock	6.87783	0.0904977	1829	769	4	4	Epidermis
Control1_seurat	1154	943	Gifu_control	Gifu	Mock	5.11265	1.7331	1734	946	1	1	Stele
Control1_seurat	1349	943	Gifu_control	Gifu	Mock	5.26316	0.370645	1819	943	7	7	Stele
Control1_seurat	3728	1625	Gifu_control	Gifu	Mock	3.94313	0.429185	2786	1589	15	15	Cortex
Control1_seurat	1191	898	Gifu_control	Gifu	Mock	4.78589	0.503778	1747	898	28	28	Phloem
Control1_seurat	2388	1526	Gifu_control	Gifu	Mock	2.47069	0.837521	2368	1525	3	3	Cortex
Control1_seurat	3150	1498	Gifu_control	Gifu	Mock	5.07937	0.349206	2626	1498	11	11	Epidermis
Control1_seurat	506	363	Gifu_control	Gifu	Mock	3.95257	2.17391	1504	492	16	16	Endodermis
Control1_seurat	5715	2349	Gifu_control	Gifu	Mock	1.29484	0.577428	2690	1689	6	6	Stele
Control1_seurat	5181	2397	Gifu_control	Gifu	Mock	1.94943	0.656244	2835	1912	8	8	Stele
Control1_seurat	1553	1055	Gifu_control	Gifu	Mock	2.51127	0.386349	1858	1055	8	8	Stele
Control1_seurat	2771	1636	Gifu_control	Gifu	Mock	2.34572	1.26308	2578	1636	1	1	Stele
Control1_seurat	1755	1090	Gifu_control	Gifu	Mock	3.7037	0.512821	1945	1090	4	4	Epidermis
Control1_seurat	2666	1439	Gifu_control	Gifu	Mock	0.225056	0.112528	2520	1439	2	2	Cortex
Control1_seurat	2227	1337	Gifu_control	Gifu	Mock	2.46969	0.224517	2227	1337	14	14	Pericycle
Control1_seurat	1825	1077	Gifu_control	Gifu	Mock	5.69863	0.109589	1977	1076	17	17	Phloem
Control1_seurat	3108	1664	Gifu_control	Gifu	Mock	4.92278	0.418275	2671	1663	13	13	Cortex
Control1_seurat	11655	3671	Gifu_control	Gifu	Mock	1.32132	0.43758	2201	1249	12	12	Cortex
Control1_seurat	2814	1641	Gifu_control	Gifu	Mock	2.30988	0.177683	2590	1641	8	8	Stele
Control1_seurat	12307	3619	Gifu_control	Gifu	Mock	1.53571	0.276266	2230	1204	11	11	Epidermis
Control1_seurat	1710	1051	Gifu_control	Gifu	Mock	5.38012	0.116959	1932	1051	12	12	Cortex
Control1_seurat	4028	2065	Gifu_control	Gifu	Mock	2.58193	1.06753	2831	1998	12	12	Cortex
Control1_seurat	5507	2598	Gifu_control	Gifu	Mock	1.85219	0.163428	2802	1960	6	6	Stele
Control1_seurat	1463	1067	Gifu_control	Gifu	Mock	0.956938	0.341763	1826	1067	6	6	Stele
Control1_seurat	2213	1274	Gifu_control	Gifu	Mock	0.948938	0.18075	2214	1274	11	11	Epidermis
Control1_seurat	1018	703	Gifu_control	Gifu	Mock	1.57171	0.491159	1922	706	7	7	Stele
Control1_seurat	3997	1700	Gifu_control	Gifu	Mock	1.05079	0.100075	2742	1631	25	25	Endodermis
Control1_seurat	1090	817	Gifu_control	Gifu	Mock	1.92661	0.275229	1888	820	12	12	Cortex
Control1_seurat	5993	2433	Gifu_control	Gifu	Mock	0.95111	0.116803	2895	1731	23	23	Cortex
Control1_seurat	2723	1399	Gifu_control	Gifu	Mock	5.28828	1.43224	2523	1399	15	15	Cortex
Control1_seurat	1109	836	Gifu_control	Gifu	Mock	2.43463	0.450857	1876	837	1	1	Stele
Control1_seurat	2322	1278	Gifu_control	Gifu	Mock	6.97674	0.559862	2313	1278	12	12	Cortex
Control1_seurat	2866	1610	Gifu_control	Gifu	Mock	1.81438	0.104676	2619	1610	19	19	Meristem
Control1_seurat	4841	2311	Gifu_control	Gifu	Mock	2.97459	1.09482	2901	2017	14	14	Pericycle
Control1_seurat	1607	842	Gifu_control	Gifu	Mock	4.79154	1.43124	1918	842	0	0	Pericycle
Control1_seurat	1078	758	Gifu_control	Gifu	Mock	0.742115	0.0927644	1854	766	0	0	Pericycle
Control1_seurat	3376	1626	Gifu_control	Gifu	Mock	3.37678	0.236967	2682	1623	11	11	Epidermis
Control1_seurat	6908	2773	Gifu_control	Gifu	Mock	0.376375	0	2616	1598	2	2	Cortex
Control1_seurat	3177	1573	Gifu_control	Gifu	Mock	2.42367	0.629525	2636	1573	13	13	Cortex
Control1_seurat	4037	1972	Gifu_control	Gifu	Mock	3.56701	0.644043	2819	1906	6	6	Stele
Control1_seurat	3629	1873	Gifu_control	Gifu	Mock	0.744007	0.0826674	2785	1855	16	16	Endodermis
Control1_seurat	519	435	Gifu_control	Gifu	Mock	1.15607	0.385356	1509	565	4	4	Epidermis
Control1_seurat	2907	1452	Gifu_control	Gifu	Mock	3.16477	0.0687994	2596	1452	12	12	Cortex
Control1_seurat	2165	1379	Gifu_control	Gifu	Mock	1.01617	0.230947	2169	1379	7	7	Stele
Control1_seurat	2395	1398	Gifu_control	Gifu	Mock	2.21294	0.0417537	2374	1398	6	6	Stele
Control1_seurat	894	623	Gifu_control	Gifu	Mock	1.00671	0.447427	1837	635	17	17	Phloem
Control1_seurat	636	428	Gifu_control	Gifu	Mock	2.67296	2.67296	1570	518	16	16	Endodermis
Control1_seurat	945	668	Gifu_control	Gifu	Mock	2.96296	0.10582	1907	682	4	4	Epidermis
Control1_seurat	730	604	Gifu_control	Gifu	Mock	3.83562	0.821918	1673	649	1	1	Stele
Control1_seurat	1405	800	Gifu_control	Gifu	Mock	1.42349	0.284698	1891	799	11	11	Epidermis
Control1_seurat	1972	1286	Gifu_control	Gifu	Mock	1.0142	0.25355	2026	1286	29	29	Cortex
Control1_seurat	4634	2249	Gifu_control	Gifu	Mock	2.99957	0.884765	2912	2008	14	14	Pericycle
Control1_seurat	1850	1094	Gifu_control	Gifu	Mock	0.972973	0.108108	1992	1094	13	13	Cortex
Control1_seurat	2483	1270	Gifu_control	Gifu	Mock	3.94684	0.362465	2425	1270	17	17	Phloem
Control1_seurat	2991	1730	Gifu_control	Gifu	Mock	1.97258	0.434637	2649	1729	5	5	Stele
Control1_seurat	1537	1083	Gifu_control	Gifu	Mock	0.780742	0.0650618	1827	1083	22	22	QC
Control1_seurat	1468	1012	Gifu_control	Gifu	Mock	0.544959	0.0681199	1797	1012	27	27	Root Cap
Control1_seurat	2289	1379	Gifu_control	Gifu	Mock	3.84447	0.567934	2286	1379	7	7	Stele
Control1_seurat	640	523	Gifu_control	Gifu	Mock	2.03125	1.40625	1623	587	12	12	Cortex
Control1_seurat	6797	2610	Gifu_control	Gifu	Mock	2.33927	0.765043	2539	1546	13	13	Cortex
Control1_seurat	1703	1049	Gifu_control	Gifu	Mock	2.75984	0.763359	1942	1049	12	12	Cortex
Control1_seurat	838	663	Gifu_control	Gifu	Mock	0.835322	0	1793	687	19	19	Meristem
Control1_seurat	1621	969	Gifu_control	Gifu	Mock	2.09747	1.2955	1888	969	30	30	Epidermis
Control1_seurat	590	434	Gifu_control	Gifu	Mock	0.677966	0.508475	1587	525	4	4	Epidermis
Control1_seurat	810	582	Gifu_control	Gifu	Mock	1.7284	0.123457	1726	621	10	10	Root Cap
Control1_seurat	3117	1566	Gifu_control	Gifu	Mock	5.71062	0.160411	2681	1565	9	9	Root Hair
Control1_seurat	2177	1449	Gifu_control	Gifu	Mock	6.4768	1.65365	2180	1449	23	23	Cortex
Control1_seurat	12721	3963	Gifu_control	Gifu	Mock	2.56269	0.597437	2290	1370	6	6	Stele
Control1_seurat	2341	1251	Gifu_control	Gifu	Mock	2.34942	0.384451	2326	1251	11	11	Epidermis
Control1_seurat	591	462	Gifu_control	Gifu	Mock	5.07614	0.676819	1560	554	16	16	Endodermis
Control1_seurat	1285	840	Gifu_control	Gifu	Mock	1.94553	0.233463	1903	840	14	14	Pericycle
Control1_seurat	1519	980	Gifu_control	Gifu	Mock	2.89664	1.18499	1864	978	3	3	Cortex
Control1_seurat	935	712	Gifu_control	Gifu	Mock	1.92513	0.106952	1884	728	5	5	Stele
Control1_seurat	2637	1283	Gifu_control	Gifu	Mock	2.80622	0.227531	2492	1283	9	9	Root Hair
Control1_seurat	805	477	Gifu_control	Gifu	Mock	2.23602	0	1758	518	3	3	Cortex
Control1_seurat	4286	1797	Gifu_control	Gifu	Mock	0.186654	0.0233318	2783	1661	7	7	Stele
Control1_seurat	3914	1816	Gifu_control	Gifu	Mock	1.12417	0.102197	2753	1742	18	18	Endodermis
Control1_seurat	1633	1046	Gifu_control	Gifu	Mock	0.122474	0.367422	1913	1046	13	13	Cortex
Control1_seurat	1134	789	Gifu_control	Gifu	Mock	1.49912	0.176367	1841	792	0	0	Pericycle
Control1_seurat	2714	1447	Gifu_control	Gifu	Mock	4.27413	3.61091	2543	1447	3	3	Cortex
Control1_seurat	2731	1507	Gifu_control	Gifu	Mock	3.0758	0.0366166	2551	1506	25	25	Endodermis
Control1_seurat	10832	3746	Gifu_control	Gifu	Mock	2.92651	0.267725	2226	1336	9	9	Root Hair
Control1_seurat	3244	1605	Gifu_control	Gifu	Mock	0.431566	0	2701	1603	19	19	Meristem
Control1_seurat	1127	783	Gifu_control	Gifu	Mock	2.04082	1.4197	1906	783	3	3	Cortex
Control1_seurat	3604	1718	Gifu_control	Gifu	Mock	4.18979	0.194229	2753	1702	9	9	Root Hair
Control1_seurat	4924	2232	Gifu_control	Gifu	Mock	2.21365	0.30463	2790	1849	12	12	Cortex
Control1_seurat	1768	1138	Gifu_control	Gifu	Mock	2.48869	0.282805	1934	1138	14	14	Pericycle
Control1_seurat	4283	1832	Gifu_control	Gifu	Mock	1.82115	0.163437	2797	1701	6	6	Stele
Control1_seurat	1890	1170	Gifu_control	Gifu	Mock	6.13757	1.79894	1993	1170	15	15	Cortex
Control1_seurat	5006	2493	Gifu_control	Gifu	Mock	0.958849	0.139832	2871	2076	9	9	Root Hair
Control1_seurat	3768	1846	Gifu_control	Gifu	Mock	2.46815	0.690021	2756	1813	20	20	Endodermis
Control1_seurat	1499	944	Gifu_control	Gifu	Mock	0.733823	0.333556	1859	944	5	5	Stele
Control1_seurat	1010	696	Gifu_control	Gifu	Mock	3.46535	1.38614	1966	705	3	3	Cortex
Control1_seurat	2762	1387	Gifu_control	Gifu	Mock	2.82404	0.0724113	2535	1387	4	4	Epidermis
Control1_seurat	3076	1531	Gifu_control	Gifu	Mock	0.0650195	0.0325098	2635	1531	2	2	Cortex
Control1_seurat	2589	1449	Gifu_control	Gifu	Mock	2.54925	0.309	2486	1449	8	8	Stele
Control1_seurat	1218	902	Gifu_control	Gifu	Mock	2.38095	0.164204	1858	903	29	29	Cortex
Control1_seurat	1319	748	Gifu_control	Gifu	Mock	9.47688	1.36467	1809	749	2	2	Cortex
Control1_seurat	674	438	Gifu_control	Gifu	Mock	2.37389	0	1582	521	27	27	Root Cap
Control1_seurat	2774	1624	Gifu_control	Gifu	Mock	3.5328	1.36986	2565	1624	12	12	Cortex
Control1_seurat	1933	1085	Gifu_control	Gifu	Mock	1.50026	2.27625	2029	1085	15	15	Cortex
Control1_seurat	1053	665	Gifu_control	Gifu	Mock	7.88224	0.759734	1809	675	2	2	Cortex
Control1_seurat	575	494	Gifu_control	Gifu	Mock	1.3913	0.173913	1546	576	6	6	Stele
Control1_seurat	808	589	Gifu_control	Gifu	Mock	1.60891	0.49505	1760	610	25	25	Endodermis
Control1_seurat	2869	1548	Gifu_control	Gifu	Mock	1.91704	1.25479	2591	1548	15	15	Cortex
Control1_seurat	3802	1699	Gifu_control	Gifu	Mock	0.420831	0.13151	2745	1656	2	2	Cortex
Control1_seurat	1040	580	Gifu_control	Gifu	Mock	5.57692	0	1849	598	10	10	Root Cap
Control1_seurat	6368	2531	Gifu_control	Gifu	Mock	0.942211	0.612437	2840	1710	15	15	Cortex
Control1_seurat	1274	598	Gifu_control	Gifu	Mock	9.34066	1.0989	1876	598	11	11	Epidermis
Control1_seurat	4792	2249	Gifu_control	Gifu	Mock	4.75793	1.10601	2865	1948	15	15	Cortex
Control1_seurat	3916	1839	Gifu_control	Gifu	Mock	5.74566	0.280899	2820	1774	10	10	Root Cap
Control1_seurat	8247	2938	Gifu_control	Gifu	Mock	0.860919	0.618407	2143	1147	13	13	Cortex
Control1_seurat	4813	2227	Gifu_control	Gifu	Mock	2.74257	0.415541	2842	1876	5	5	Stele
Control1_seurat	2748	1740	Gifu_control	Gifu	Mock	3.60262	0.582242	2602	1739	23	23	Cortex
Control1_seurat	2187	1344	Gifu_control	Gifu	Mock	5.57842	1.60037	2191	1344	3	3	Cortex
Control1_seurat	12518	3956	Gifu_control	Gifu	Mock	0.311551	0.567183	2166	1271	26	26	Stele
Control1_seurat	1707	987	Gifu_control	Gifu	Mock	2.9877	0.0585823	1962	986	0	0	Pericycle
Control1_seurat	4261	1916	Gifu_control	Gifu	Mock	0.0234687	0	2802	1792	5	5	Stele
Control1_seurat	1240	874	Gifu_control	Gifu	Mock	2.17742	0.16129	1856	874	4	4	Epidermis
Control1_seurat	16245	4384	Gifu_control	Gifu	Mock	1.32348	0.510926	2497	1310	18	18	Endodermis
Control1_seurat	4886	2290	Gifu_control	Gifu	Mock	2.16946	0.450266	2874	1976	20	20	Endodermis
Control1_seurat	1257	867	Gifu_control	Gifu	Mock	1.11376	0.477327	1843	868	8	8	Stele
Control1_seurat	688	557	Gifu_control	Gifu	Mock	4.06977	1.30814	1637	607	8	8	Stele
Control1_seurat	1045	752	Gifu_control	Gifu	Mock	3.92344	1.14833	1915	757	8	8	Stele
Control1_seurat	2711	1518	Gifu_control	Gifu	Mock	2.58207	0.368868	2542	1518	11	11	Epidermis
Control1_seurat	760	441	Gifu_control	Gifu	Mock	9.60526	0.921053	1666	489	16	16	Endodermis
Control1_seurat	11973	4058	Gifu_control	Gifu	Mock	0.985551	0.634762	2386	1407	2	2	Cortex
Control1_seurat	5623	2415	Gifu_control	Gifu	Mock	2.50756	0.160057	2922	1769	10	10	Root Cap
Control1_seurat	3274	1647	Gifu_control	Gifu	Mock	2.04643	0.427611	2672	1647	2	2	Cortex
Control1_seurat	1253	825	Gifu_control	Gifu	Mock	3.51157	0.957702	1861	825	3	3	Cortex
Control1_seurat	1020	738	Gifu_control	Gifu	Mock	0.490196	0.294118	1906	742	16	16	Endodermis
Control1_seurat	884	667	Gifu_control	Gifu	Mock	1.24434	0.226244	1842	687	1	1	Stele
Control1_seurat	920	728	Gifu_control	Gifu	Mock	1.30435	0	1879	745	22	22	QC
Control1_seurat	3962	1993	Gifu_control	Gifu	Mock	2.42302	0.328117	2823	1921	8	8	Stele
Control1_seurat	1438	979	Gifu_control	Gifu	Mock	3.26843	0.069541	1809	978	1	1	Stele
Control1_seurat	1125	802	Gifu_control	Gifu	Mock	3.55556	0.888889	1895	805	3	3	Cortex
Control1_seurat	2802	1513	Gifu_control	Gifu	Mock	0.927909	0.28551	2569	1513	8	8	Stele
Control1_seurat	506	421	Gifu_control	Gifu	Mock	2.96443	1.97628	1500	554	1	1	Stele
Control1_seurat	2600	1420	Gifu_control	Gifu	Mock	0.538462	0.230769	2480	1420	3	3	Cortex
Control1_seurat	10904	3681	Gifu_control	Gifu	Mock	0.962949	0.596112	2245	1374	13	13	Cortex
Control1_seurat	1652	1127	Gifu_control	Gifu	Mock	3.38983	0.786925	1884	1127	1	1	Stele
Control1_seurat	1008	716	Gifu_control	Gifu	Mock	4.16667	0.396825	1959	719	8	8	Stele
Control1_seurat	7328	2916	Gifu_control	Gifu	Mock	2.06059	0.218341	2412	1450	5	5	Stele
Control1_seurat	2425	1262	Gifu_control	Gifu	Mock	1.7732	0.164948	2374	1262	6	6	Stele
Control1_seurat	3838	2099	Gifu_control	Gifu	Mock	0.312663	1.45909	2920	2042	22	22	QC
Control1_seurat	596	383	Gifu_control	Gifu	Mock	4.36242	0.33557	1613	481	25	25	Endodermis
Control1_seurat	5485	2107	Gifu_control	Gifu	Mock	2.55242	0.510483	2719	1597	6	6	Stele
Control1_seurat	2007	1176	Gifu_control	Gifu	Mock	0.44843	0.149477	2067	1176	1	1	Stele
Control1_seurat	1001	757	Gifu_control	Gifu	Mock	1.0989	0.599401	1975	762	20	20	Endodermis
Control1_seurat	6530	2720	Gifu_control	Gifu	Mock	1.79173	0.382848	2717	1735	5	5	Stele
Control1_seurat	1847	1178	Gifu_control	Gifu	Mock	9.63725	3.78993	1956	1178	6	6	Stele
Control1_seurat	3460	1685	Gifu_control	Gifu	Mock	1.01156	0	2700	1674	18	18	Endodermis
Control1_seurat	5791	2711	Gifu_control	Gifu	Mock	1.96857	0.310827	2865	1951	4	4	Epidermis
Control1_seurat	1203	917	Gifu_control	Gifu	Mock	1.49626	1.57938	1769	917	22	22	QC
Control1_seurat	3581	1694	Gifu_control	Gifu	Mock	2.82044	0.0279252	2722	1676	9	9	Root Hair
Control1_seurat	1131	764	Gifu_control	Gifu	Mock	6.01238	0.265252	1899	767	6	6	Stele
Control1_seurat	1689	1106	Gifu_control	Gifu	Mock	0.828893	0.236827	1928	1106	6	6	Stele
Control1_seurat	10731	3403	Gifu_control	Gifu	Mock	1.94763	0.708228	2154	1158	6	6	Stele
Control1_seurat	1409	889	Gifu_control	Gifu	Mock	0.709723	0.354862	1868	888	7	7	Stele
Control1_seurat	1593	1100	Gifu_control	Gifu	Mock	1.38104	0.690521	1890	1099	15	15	Cortex
Control1_seurat	1425	729	Gifu_control	Gifu	Mock	6.66667	1.96491	1898	729	12	12	Cortex
Control1_seurat	709	427	Gifu_control	Gifu	Mock	5.78279	3.10296	1671	491	15	15	Cortex
Control1_seurat	1540	996	Gifu_control	Gifu	Mock	1.23377	0.194805	1849	996	8	8	Stele
Control1_seurat	701	545	Gifu_control	Gifu	Mock	5.70613	1.28388	1661	602	12	12	Cortex
Control1_seurat	6919	2599	Gifu_control	Gifu	Mock	4.62495	0.173435	2528	1497	6	6	Stele
Control1_seurat	2303	1271	Gifu_control	Gifu	Mock	0.434216	0.26053	2296	1271	4	4	Epidermis
Control1_seurat	1585	1010	Gifu_control	Gifu	Mock	4.92114	0.504732	1890	1010	8	8	Stele
Control1_seurat	2213	1200	Gifu_control	Gifu	Mock	2.12381	0.316313	2215	1200	21	21	Epidermis
Control1_seurat	3104	1564	Gifu_control	Gifu	Mock	3.15722	0.161082	2638	1564	13	13	Cortex
Control1_seurat	1420	884	Gifu_control	Gifu	Mock	4.43662	0.352113	1886	884	7	7	Stele
Control1_seurat	5020	2308	Gifu_control	Gifu	Mock	3.38645	2.01195	2804	1884	15	15	Cortex
Control1_seurat	1313	889	Gifu_control	Gifu	Mock	0.685453	0.152323	1850	889	9	9	Root Hair
Control1_seurat	1676	1054	Gifu_control	Gifu	Mock	8.89021	0.178998	1895	1054	4	4	Epidermis
Control1_seurat	1511	966	Gifu_control	Gifu	Mock	7.94176	1.98544	1860	966	4	4	Epidermis
Control1_seurat	5549	2429	Gifu_control	Gifu	Mock	1.92828	0.126149	2770	1827	6	6	Stele
Control1_seurat	4179	1505	Gifu_control	Gifu	Mock	7.01125	2.08184	2807	1398	0	0	Pericycle
Control1_seurat	2666	1481	Gifu_control	Gifu	Mock	3.52588	0.150038	2518	1481	12	12	Cortex
Control1_seurat	659	550	Gifu_control	Gifu	Mock	0.30349	0	1596	620	22	22	QC
Control1_seurat	8620	3888	Gifu_control	Gifu	Mock	3.83991	1.83295	2064	1328	23	23	Cortex
Control1_seurat	1975	1206	Gifu_control	Gifu	Mock	2.78481	0.911392	2034	1206	5	5	Stele
Control1_seurat	3098	1649	Gifu_control	Gifu	Mock	2.84054	0.258231	2656	1649	14	14	Pericycle
Control1_seurat	5419	2037	Gifu_control	Gifu	Mock	0.332165	0.110722	2646	1523	21	21	Epidermis
Control1_seurat	1263	869	Gifu_control	Gifu	Mock	2.85036	0.712589	1874	869	8	8	Stele
Control1_seurat	2201	1218	Gifu_control	Gifu	Mock	3.95275	0.181736	2207	1218	11	11	Epidermis
Control1_seurat	704	551	Gifu_control	Gifu	Mock	7.67045	4.40341	1649	599	3	3	Cortex
Control1_seurat	9943	3532	Gifu_control	Gifu	Mock	2.86634	0.191089	2278	1215	17	17	Phloem
Control1_seurat	858	599	Gifu_control	Gifu	Mock	0.2331	0.11655	1797	619	9	9	Root Hair
Control1_seurat	9476	2957	Gifu_control	Gifu	Mock	1.94175	0.306036	2209	1096	6	6	Stele
Control1_seurat	1113	846	Gifu_control	Gifu	Mock	2.33603	0.179695	1911	849	8	8	Stele
Control1_seurat	1427	981	Gifu_control	Gifu	Mock	0.911002	0.350385	1841	981	22	22	QC
Control1_seurat	2704	1390	Gifu_control	Gifu	Mock	1.14645	0.554734	2514	1389	12	12	Cortex
Control1_seurat	1799	1109	Gifu_control	Gifu	Mock	4.22457	0.166759	1941	1109	16	16	Endodermis
Control1_seurat	6162	2438	Gifu_control	Gifu	Mock	0.778968	0.178513	2654	1628	5	5	Stele
Control1_seurat	2676	1450	Gifu_control	Gifu	Mock	2.65321	0.0747384	2525	1449	24	24	Xylem
Control1_seurat	3074	1618	Gifu_control	Gifu	Mock	1.88679	0.878334	2637	1618	3	3	Cortex
Control1_seurat	919	658	Gifu_control	Gifu	Mock	4.02612	0.326442	1886	669	12	12	Cortex
Control1_seurat	12786	3968	Gifu_control	Gifu	Mock	1.13405	0.5944	2298	1374	13	13	Cortex
Control1_seurat	629	498	Gifu_control	Gifu	Mock	8.10811	2.7027	1546	578	17	17	Phloem
Control1_seurat	1673	1018	Gifu_control	Gifu	Mock	1.9725	0.119546	1912	1018	10	10	Root Cap
Control1_seurat	2629	1545	Gifu_control	Gifu	Mock	3.53747	1.06504	2504	1544	7	7	Stele
Control1_seurat	589	501	Gifu_control	Gifu	Mock	4.58404	0.169779	1557	593	7	7	Stele
Control1_seurat	5848	2307	Gifu_control	Gifu	Mock	5.54036	0.632695	2838	1654	15	15	Cortex
Control1_seurat	1910	1080	Gifu_control	Gifu	Mock	2.30366	0.052356	2022	1080	20	20	Endodermis
Control1_seurat	4498	1788	Gifu_control	Gifu	Mock	2.13428	0.311249	2810	1597	9	9	Root Hair
Control1_seurat	3303	1638	Gifu_control	Gifu	Mock	2.02846	0.968816	2726	1636	23	23	Cortex
Control1_seurat	2299	1355	Gifu_control	Gifu	Mock	0.782949	0.173989	2294	1355	13	13	Cortex
Control1_seurat	6597	2576	Gifu_control	Gifu	Mock	0.95498	0.363802	2594	1527	3	3	Cortex
Control1_seurat	1677	1163	Gifu_control	Gifu	Mock	7.57305	3.39893	1858	1162	23	23	Cortex
Control1_seurat	1305	882	Gifu_control	Gifu	Mock	1.53257	0.229885	1858	882	4	4	Epidermis
Control1_seurat	3785	2002	Gifu_control	Gifu	Mock	4.04227	0.1321	2815	1972	1	1	Stele
Control1_seurat	2422	1474	Gifu_control	Gifu	Mock	2.1057	0.412882	2399	1474	22	22	QC
Control1_seurat	7095	3088	Gifu_control	Gifu	Mock	2.17054	0.972516	2462	1608	7	7	Stele
Control1_seurat	1773	1056	Gifu_control	Gifu	Mock	0.846024	0.169205	1956	1056	4	4	Epidermis
Control1_seurat	1996	1289	Gifu_control	Gifu	Mock	5.71142	0.801603	2038	1289	29	29	Cortex
Control1_seurat	2689	1613	Gifu_control	Gifu	Mock	1.97099	0.446263	2552	1613	1	1	Stele
Control1_seurat	5404	2262	Gifu_control	Gifu	Mock	4.84826	0.166543	2820	1711	9	9	Root Hair
Control1_seurat	5017	1466	Gifu_control	Gifu	Mock	5.5013	0.0797289	3031	1182	28	28	Phloem
Control1_seurat	2901	1579	Gifu_control	Gifu	Mock	4.48121	0.103413	2619	1579	3	3	Cortex
Control1_seurat	1016	712	Gifu_control	Gifu	Mock	2.55906	0	1970	716	8	8	Stele
Control1_seurat	1113	873	Gifu_control	Gifu	Mock	3.77358	0.269542	1852	880	22	22	QC
Control1_seurat	1287	803	Gifu_control	Gifu	Mock	2.4864	0.1554	1771	804	10	10	Root Cap
Control1_seurat	509	420	Gifu_control	Gifu	Mock	7.46562	0.785855	1509	552	7	7	Stele
Control1_seurat	5189	2429	Gifu_control	Gifu	Mock	4.7408	0.134901	2837	1920	9	9	Root Hair
Control1_seurat	4297	1809	Gifu_control	Gifu	Mock	2.86246	0.465441	2833	1660	9	9	Root Hair
Control1_seurat	14088	3628	Gifu_control	Gifu	Mock	1.48353	0.16326	2385	1187	2	2	Cortex
Control1_seurat	1277	765	Gifu_control	Gifu	Mock	5.32498	0	1818	765	24	24	Xylem
Control1_seurat	5944	2569	Gifu_control	Gifu	Mock	2.42261	0.252355	2689	1785	7	7	Stele
Control1_seurat	3696	1852	Gifu_control	Gifu	Mock	3.0303	0.0541126	2861	1819	10	10	Root Cap
Control1_seurat	837	620	Gifu_control	Gifu	Mock	0.238949	0.119474	1776	653	4	4	Epidermis
Control1_seurat	2280	1245	Gifu_control	Gifu	Mock	5.17544	0.263158	2277	1245	8	8	Stele
Control1_seurat	623	481	Gifu_control	Gifu	Mock	3.37079	0.481541	1569	554	24	24	Xylem
Control1_seurat	5760	2521	Gifu_control	Gifu	Mock	2.20486	0.0868056	2804	1847	5	5	Stele
Control1_seurat	4634	1798	Gifu_control	Gifu	Mock	2.87009	0.302115	2844	1564	9	9	Root Hair
Control1_seurat	597	456	Gifu_control	Gifu	Mock	3.01508	0.502513	1552	541	24	24	Xylem
Control1_seurat	1051	730	Gifu_control	Gifu	Mock	0.856327	0.190295	1889	734	4	4	Epidermis
Control1_seurat	4195	2089	Gifu_control	Gifu	Mock	0.333731	0.0715137	2874	1968	21	21	Epidermis
Control1_seurat	1988	1187	Gifu_control	Gifu	Mock	6.18712	1.40845	2048	1187	3	3	Cortex
Control1_seurat	3505	1836	Gifu_control	Gifu	Mock	2.79601	1.54066	2800	1822	27	27	Root Cap
Control1_seurat	648	489	Gifu_control	Gifu	Mock	5.24691	0	1611	560	4	4	Epidermis
Control1_seurat	1615	1065	Gifu_control	Gifu	Mock	8.60681	1.30031	1855	1065	4	4	Epidermis
Control1_seurat	5366	2241	Gifu_control	Gifu	Mock	2.88856	0.484532	2838	1733	18	18	Endodermis
Control1_seurat	2934	1543	Gifu_control	Gifu	Mock	4.43081	0.545331	2612	1543	12	12	Cortex
Control1_seurat	3504	1953	Gifu_control	Gifu	Mock	3.79566	0.285388	2761	1946	1	1	Stele
Control1_seurat	598	479	Gifu_control	Gifu	Mock	7.85953	1.17057	1561	569	4	4	Epidermis
Control1_seurat	2415	1414	Gifu_control	Gifu	Mock	6.294	0.331263	2389	1414	10	10	Root Cap
Control1_seurat	4255	2229	Gifu_control	Gifu	Mock	2.96122	2.23267	2909	2092	28	28	Phloem
Control1_seurat	3323	1623	Gifu_control	Gifu	Mock	2.55793	0.0601866	2683	1620	9	9	Root Hair
Control1_seurat	1885	1211	Gifu_control	Gifu	Mock	2.12202	0.212202	1976	1210	3	3	Cortex
Control1_seurat	6669	2808	Gifu_control	Gifu	Mock	0.719748	0.809717	2656	1726	2	2	Cortex
Control1_seurat	6913	2956	Gifu_control	Gifu	Mock	1.46102	0.173586	2607	1741	14	14	Pericycle
Control1_seurat	6247	2799	Gifu_control	Gifu	Mock	1.96895	0.4162	2714	1879	1	1	Stele
Control1_seurat	3571	1796	Gifu_control	Gifu	Mock	3.24839	0.364044	2774	1784	26	26	Stele
Control1_seurat	1707	1001	Gifu_control	Gifu	Mock	0.585823	0.175747	1937	1000	22	22	QC
Control1_seurat	780	639	Gifu_control	Gifu	Mock	0.641026	0	1712	676	15	15	Cortex
Control1_seurat	676	532	Gifu_control	Gifu	Mock	1.33136	0.295858	1616	590	0	0	Pericycle
Control1_seurat	9486	2925	Gifu_control	Gifu	Mock	0.632511	0.0632511	2154	1052	5	5	Stele
Control1_seurat	1968	1185	Gifu_control	Gifu	Mock	2.69309	0.203252	2039	1185	11	11	Epidermis
Control1_seurat	1179	805	Gifu_control	Gifu	Mock	8.14249	0.0848176	1795	804	10	10	Root Cap
Control1_seurat	14025	4259	Gifu_control	Gifu	Mock	2.09626	0.484848	2376	1345	2	2	Cortex
Control1_seurat	1834	1187	Gifu_control	Gifu	Mock	1.96292	0.327154	1952	1187	5	5	Stele
Control1_seurat	1739	1130	Gifu_control	Gifu	Mock	4.83036	1.26509	1933	1130	13	13	Cortex
Control1_seurat	1427	930	Gifu_control	Gifu	Mock	1.26139	0.210231	1876	930	1	1	Stele
Control1_seurat	1936	1265	Gifu_control	Gifu	Mock	3.87397	0.154959	1994	1263	10	10	Root Cap
Control1_seurat	3752	1798	Gifu_control	Gifu	Mock	3.67804	0.932836	2773	1755	5	5	Stele
Control1_seurat	958	723	Gifu_control	Gifu	Mock	3.44468	2.81837	1910	730	3	3	Cortex
Control1_seurat	8755	3238	Gifu_control	Gifu	Mock	1.75899	0.171331	2101	1218	11	11	Epidermis
Control1_seurat	5642	2333	Gifu_control	Gifu	Mock	1.38249	0.389933	2741	1684	18	18	Endodermis
Control1_seurat	1442	1014	Gifu_control	Gifu	Mock	2.98197	0.208044	1854	1014	12	12	Cortex
Control1_seurat	1536	1044	Gifu_control	Gifu	Mock	2.86458	0.911458	1840	1044	17	17	Phloem
Control1_seurat	1501	983	Gifu_control	Gifu	Mock	5.59627	0.5996	1843	983	11	11	Epidermis
Control1_seurat	4198	1793	Gifu_control	Gifu	Mock	1.52454	0.643163	2771	1666	3	3	Cortex
Control1_seurat	2518	1543	Gifu_control	Gifu	Mock	2.10485	1.11199	2468	1542	22	22	QC
Control1_seurat	4229	1937	Gifu_control	Gifu	Mock	3.66517	0	2825	1797	9	9	Root Hair
Control1_seurat	1306	721	Gifu_control	Gifu	Mock	7.35069	1.68453	1862	722	12	12	Cortex
Control1_seurat	2919	1513	Gifu_control	Gifu	Mock	2.43234	0.308325	2592	1513	11	11	Epidermis
Control1_seurat	3469	1639	Gifu_control	Gifu	Mock	1.98905	0.259441	2698	1627	5	5	Stele
Control1_seurat	6957	2680	Gifu_control	Gifu	Mock	1.72488	0.646831	2517	1539	3	3	Cortex
Control1_seurat	2200	1262	Gifu_control	Gifu	Mock	4.40909	0	2204	1262	11	11	Epidermis
Control1_seurat	1679	1159	Gifu_control	Gifu	Mock	0.476474	0.178678	1895	1159	9	9	Root Hair
Control1_seurat	1044	700	Gifu_control	Gifu	Mock	3.16092	0.287356	1876	707	9	9	Root Hair
Control1_seurat	3891	1751	Gifu_control	Gifu	Mock	1.67052	0.205603	2765	1673	30	30	Epidermis
Control1_seurat	2401	1400	Gifu_control	Gifu	Mock	1.20783	0	2371	1400	12	12	Cortex
Control1_seurat	6328	2773	Gifu_control	Gifu	Mock	2.57585	0.711125	2988	1885	29	29	Cortex
Control1_seurat	2277	1266	Gifu_control	Gifu	Mock	2.85463	0.0439174	2275	1266	25	25	Endodermis
Control1_seurat	9342	3268	Gifu_control	Gifu	Mock	0.449583	0.117748	2319	1200	24	24	Xylem
Control1_seurat	2664	1371	Gifu_control	Gifu	Mock	0.563063	0.15015	2516	1370	18	18	Endodermis
Control1_seurat	7070	3005	Gifu_control	Gifu	Mock	0.311174	0.282885	2561	1629	24	24	Xylem
Control1_seurat	1149	894	Gifu_control	Gifu	Mock	0.435161	1.91471	1845	895	19	19	Meristem
Control1_seurat	4144	1948	Gifu_control	Gifu	Mock	0.892857	0.0482625	2815	1863	9	9	Root Hair
Control1_seurat	13060	4620	Gifu_control	Gifu	Mock	0.313936	0	2217	1486	16	16	Endodermis
Control1_seurat	3005	1665	Gifu_control	Gifu	Mock	3.09484	0.798669	2651	1665	8	8	Stele
Control1_seurat	3161	1772	Gifu_control	Gifu	Mock	2.24612	0.0632711	2661	1772	1	1	Stele
Control1_seurat	3601	1646	Gifu_control	Gifu	Mock	2.80478	0.749792	2747	1624	7	7	Stele
Control1_seurat	4846	2264	Gifu_control	Gifu	Mock	2.55881	0.866694	2827	1909	12	12	Cortex
Control1_seurat	10089	3475	Gifu_control	Gifu	Mock	2.13103	0.55506	2164	1222	6	6	Stele
Control1_seurat	8246	3782	Gifu_control	Gifu	Mock	3.92918	0.194033	2045	1285	2	2	Cortex
Control1_seurat	10462	3341	Gifu_control	Gifu	Mock	1.7014	0.65953	2257	1191	19	19	Meristem
Control1_seurat	1060	733	Gifu_control	Gifu	Mock	6.41509	0.566038	1864	738	7	7	Stele
Control1_seurat	592	476	Gifu_control	Gifu	Mock	1.68919	0.844595	1543	566	9	9	Root Hair
Control1_seurat	1380	834	Gifu_control	Gifu	Mock	4.85507	0.0724638	1900	834	0	0	Pericycle
Control1_seurat	3439	1830	Gifu_control	Gifu	Mock	3.89648	0.959581	2761	1825	30	30	Epidermis
Control1_seurat	7175	2424	Gifu_control	Gifu	Mock	5.54704	0.0418118	2577	1318	9	9	Root Hair
Control1_seurat	1019	647	Gifu_control	Gifu	Mock	7.06575	1.27576	1918	661	7	7	Stele
Control1_seurat	2015	1204	Gifu_control	Gifu	Mock	4.11911	0.843672	2070	1204	25	25	Endodermis
Control1_seurat	7778	2576	Gifu_control	Gifu	Mock	0.75855	0.231422	2180	1024	16	16	Endodermis
Control1_seurat	2864	1596	Gifu_control	Gifu	Mock	5.90084	1.01257	2605	1596	8	8	Stele
Control1_seurat	1033	821	Gifu_control	Gifu	Mock	3.38819	0.193611	1878	827	22	22	QC
Control1_seurat	3865	1751	Gifu_control	Gifu	Mock	5.76973	0.931436	2728	1700	11	11	Epidermis
Control1_seurat	8892	3066	Gifu_control	Gifu	Mock	1.0009	0.0449843	2371	1261	5	5	Stele
Control1_seurat	825	613	Gifu_control	Gifu	Mock	5.93939	0	1779	641	7	7	Stele
Control1_seurat	2235	1253	Gifu_control	Gifu	Mock	6.93512	0.447427	2235	1253	4	4	Epidermis
Control1_seurat	2369	1201	Gifu_control	Gifu	Mock	5.40312	0.126636	2346	1201	9	9	Root Hair
Control1_seurat	2314	1144	Gifu_control	Gifu	Mock	1.81504	0.0864304	2301	1144	6	6	Stele
Control1_seurat	930	660	Gifu_control	Gifu	Mock	4.19355	0.645161	1865	672	7	7	Stele
Control1_seurat	11665	3455	Gifu_control	Gifu	Mock	1.25161	0.25718	2224	1204	13	13	Cortex
Control1_seurat	17473	5064	Gifu_control	Gifu	Mock	1.32204	0.372003	2321	1502	6	6	Stele
Control1_seurat	1178	870	Gifu_control	Gifu	Mock	6.96095	2.20713	1829	870	29	29	Cortex
Control1_seurat	699	519	Gifu_control	Gifu	Mock	4.29185	0.429185	1651	568	9	9	Root Hair
Control1_seurat	3124	1650	Gifu_control	Gifu	Mock	3.80922	0.448143	2660	1649	21	21	Epidermis
Control1_seurat	18850	4850	Gifu_control	Gifu	Mock	0.737401	0.344828	2321	1477	13	13	Cortex
Control1_seurat	899	660	Gifu_control	Gifu	Mock	2.8921	0.333704	1858	677	8	8	Stele
Control1_seurat	814	597	Gifu_control	Gifu	Mock	2.7027	0.12285	1762	619	4	4	Epidermis
Control1_seurat	2942	1448	Gifu_control	Gifu	Mock	0.475867	0.135962	2583	1448	20	20	Endodermis
Control1_seurat	5068	1697	Gifu_control	Gifu	Mock	5.97869	1.59826	2867	1357	0	0	Pericycle
Control1_seurat	1701	897	Gifu_control	Gifu	Mock	1.17578	0.176367	1972	897	0	0	Pericycle
Control1_seurat	11444	3703	Gifu_control	Gifu	Mock	0.314575	0.218455	2231	1315	6	6	Stele
Control1_seurat	2258	1373	Gifu_control	Gifu	Mock	4.03012	0.752879	2258	1373	12	12	Cortex
Control1_seurat	851	646	Gifu_control	Gifu	Mock	6.11046	2.93772	1795	668	3	3	Cortex
Control1_seurat	1644	1076	Gifu_control	Gifu	Mock	9.54988	0.182482	1846	1076	10	10	Root Cap
Control1_seurat	922	671	Gifu_control	Gifu	Mock	1.6269	0.32538	1881	686	7	7	Stele
Control1_seurat	1173	812	Gifu_control	Gifu	Mock	2.8133	1.19352	1874	812	4	4	Epidermis
Control1_seurat	2227	1341	Gifu_control	Gifu	Mock	1.93085	0.449035	2227	1341	8	8	Stele
Control1_seurat	923	634	Gifu_control	Gifu	Mock	2.8169	0.216685	1817	659	27	27	Root Cap
Control1_seurat	588	453	Gifu_control	Gifu	Mock	1.70068	0	1484	555	27	27	Root Cap
Control1_seurat	630	444	Gifu_control	Gifu	Mock	8.73016	1.42857	1557	532	10	10	Root Cap
Control1_seurat	1287	800	Gifu_control	Gifu	Mock	8.00311	0.854701	1833	803	2	2	Cortex
Control1_seurat	4311	2203	Gifu_control	Gifu	Mock	1.02064	0.649501	2905	2035	23	23	Cortex
Control1_seurat	2781	1475	Gifu_control	Gifu	Mock	3.84754	0.467458	2552	1475	9	9	Root Hair
Control1_seurat	4232	1928	Gifu_control	Gifu	Mock	0.47259	0.0236295	2822	1802	2	2	Cortex
Control1_seurat	702	507	Gifu_control	Gifu	Mock	9.25926	0.2849	1635	572	27	27	Root Cap
Control1_seurat	3062	1622	Gifu_control	Gifu	Mock	3.03723	0.979752	2632	1622	12	12	Cortex
Control1_seurat	1121	811	Gifu_control	Gifu	Mock	1.5165	0.44603	1889	819	19	19	Meristem
Control1_seurat	4679	2305	Gifu_control	Gifu	Mock	2.3723	0.235093	2979	2042	11	11	Epidermis
Control1_seurat	1869	1215	Gifu_control	Gifu	Mock	2.08668	0.374532	1975	1215	14	14	Pericycle
Control1_seurat	3504	1889	Gifu_control	Gifu	Mock	3.39612	3.02511	2855	1878	0	0	Pericycle
Control1_seurat	827	613	Gifu_control	Gifu	Mock	1.69287	0.120919	1773	634	8	8	Stele
Control1_seurat	3649	2054	Gifu_control	Gifu	Mock	1.7265	1.26062	2819	2037	3	3	Cortex
Control1_seurat	1755	1151	Gifu_control	Gifu	Mock	3.53276	0.797721	1926	1151	11	11	Epidermis
Control1_seurat	2639	1523	Gifu_control	Gifu	Mock	0.416825	0	2518	1523	5	5	Stele
Control1_seurat	1799	945	Gifu_control	Gifu	Mock	0.77821	0.166759	1978	945	27	27	Root Cap
Control1_seurat	654	485	Gifu_control	Gifu	Mock	2.44648	0.458716	1607	552	16	16	Endodermis
Control1_seurat	13513	4430	Gifu_control	Gifu	Mock	1.14704	1.16924	2303	1528	13	13	Cortex
Control1_seurat	2083	1222	Gifu_control	Gifu	Mock	2.25636	0.192031	2106	1219	24	24	Xylem
Control1_seurat	2101	1300	Gifu_control	Gifu	Mock	1.80866	1.2851	2121	1300	12	12	Cortex
Control1_seurat	641	539	Gifu_control	Gifu	Mock	4.52418	0.936037	1583	595	19	19	Meristem
Control1_seurat	2889	1473	Gifu_control	Gifu	Mock	3.42679	0.553825	2584	1473	12	12	Cortex
Control1_seurat	807	656	Gifu_control	Gifu	Mock	1.36307	0.123916	1737	685	0	0	Pericycle
Control1_seurat	1939	1151	Gifu_control	Gifu	Mock	1.9082	1.59876	2021	1151	19	19	Meristem
Control1_seurat	2944	1441	Gifu_control	Gifu	Mock	0.951087	0.0679348	2580	1441	21	21	Epidermis
Control1_seurat	1036	744	Gifu_control	Gifu	Mock	5.30888	0.289575	1906	751	15	15	Cortex
Control1_seurat	1922	1128	Gifu_control	Gifu	Mock	5.93132	2.70552	2018	1128	4	4	Epidermis
Control1_seurat	12060	3692	Gifu_control	Gifu	Mock	0.431177	0.13267	2199	1176	2	2	Cortex
Control1_seurat	504	385	Gifu_control	Gifu	Mock	3.76984	1.19048	1501	517	24	24	Xylem
Control1_seurat	2088	1274	Gifu_control	Gifu	Mock	1.05364	0.383142	2108	1274	1	1	Stele
Control1_seurat	4268	1738	Gifu_control	Gifu	Mock	3.63168	0.257732	2844	1607	9	9	Root Hair
Control1_seurat	1059	825	Gifu_control	Gifu	Mock	1.41643	0.0944287	1875	829	0	0	Pericycle
Control1_seurat	8753	3393	Gifu_control	Gifu	Mock	1.34811	0.411288	2114	1278	6	6	Stele
Control1_seurat	6283	2607	Gifu_control	Gifu	Mock	2.14866	0.366067	2735	1713	16	16	Endodermis
Control1_seurat	3193	1679	Gifu_control	Gifu	Mock	3.94613	1.28406	2678	1679	8	8	Stele
Control1_seurat	1185	833	Gifu_control	Gifu	Mock	2.95359	0.92827	1851	836	17	17	Phloem
Control1_seurat	9938	3246	Gifu_control	Gifu	Mock	1.18736	0.291809	2129	1109	5	5	Stele
Control1_seurat	692	500	Gifu_control	Gifu	Mock	4.62428	0.289017	1621	571	5	5	Stele
Control1_seurat	4723	2414	Gifu_control	Gifu	Mock	2.1173	0.7834	2960	2133	5	5	Stele
Control1_seurat	4439	1898	Gifu_control	Gifu	Mock	3.28903	0.315386	2842	1708	9	9	Root Hair
Control1_seurat	2331	1401	Gifu_control	Gifu	Mock	1.9734	0.514801	2322	1401	7	7	Stele
Control1_seurat	1791	1133	Gifu_control	Gifu	Mock	1.4517	0.223339	1943	1133	14	14	Pericycle
Control1_seurat	583	463	Gifu_control	Gifu	Mock	4.45969	3.25901	1536	549	15	15	Cortex
Control1_seurat	4490	1782	Gifu_control	Gifu	Mock	1.24722	0.378619	2776	1579	0	0	Pericycle
Control1_seurat	7897	3341	Gifu_control	Gifu	Mock	0.506521	0.595163	2126	1264	0	0	Pericycle
Control1_seurat	17988	4774	Gifu_control	Gifu	Mock	1.30643	0.661552	2622	1471	2	2	Cortex
Control1_seurat	1352	988	Gifu_control	Gifu	Mock	5.32544	1.18343	1806	989	23	23	Cortex
Control1_seurat	794	640	Gifu_control	Gifu	Mock	4.53401	0.629723	1721	673	1	1	Stele
Control1_seurat	6363	2766	Gifu_control	Gifu	Mock	0.330033	0.26717	2581	1740	21	21	Epidermis
Control1_seurat	718	538	Gifu_control	Gifu	Mock	7.93872	0.139276	1654	603	10	10	Root Cap
Control1_seurat	2161	1419	Gifu_control	Gifu	Mock	2.12864	0.370199	2163	1419	1	1	Stele
Control1_seurat	5823	1843	Gifu_control	Gifu	Mock	0.394985	0.15456	2685	1252	16	16	Endodermis
Control1_seurat	5649	2260	Gifu_control	Gifu	Mock	6.302	0.230129	2811	1699	6	6	Stele
Control1_seurat	643	507	Gifu_control	Gifu	Mock	2.79938	0.311042	1624	562	1	1	Stele
Control1_seurat	2182	1294	Gifu_control	Gifu	Mock	7.83685	0.504125	2186	1291	10	10	Root Cap
Control1_seurat	2259	1206	Gifu_control	Gifu	Mock	0.752545	0.132802	2259	1206	8	8	Stele
Control1_seurat	2134	1206	Gifu_control	Gifu	Mock	0.515464	0.0468604	2147	1206	14	14	Pericycle
Control1_seurat	2339	1339	Gifu_control	Gifu	Mock	2.5652	0.299273	2332	1339	6	6	Stele
Control1_seurat	1870	1129	Gifu_control	Gifu	Mock	0	0	1986	1128	12	12	Cortex
Control1_seurat	2331	1200	Gifu_control	Gifu	Mock	1.2012	0.2145	2316	1199	11	11	Epidermis
Control1_seurat	630	536	Gifu_control	Gifu	Mock	1.5873	0	1607	602	7	7	Stele
Control1_seurat	8782	3168	Gifu_control	Gifu	Mock	1.43475	0.239125	2097	1135	22	22	QC
Control1_seurat	2982	1671	Gifu_control	Gifu	Mock	3.62173	0.36888	2642	1670	1	1	Stele
Control1_seurat	2993	1470	Gifu_control	Gifu	Mock	1.97127	1.80421	2599	1469	3	3	Cortex
Control1_seurat	1423	932	Gifu_control	Gifu	Mock	3.7948	0.281096	1855	932	1	1	Stele
Control1_seurat	536	430	Gifu_control	Gifu	Mock	2.23881	0.746269	1517	544	9	9	Root Hair
Control1_seurat	2199	1465	Gifu_control	Gifu	Mock	3.63802	0.500227	2200	1464	4	4	Epidermis
Control1_seurat	548	466	Gifu_control	Gifu	Mock	3.64964	2.55474	1515	569	1	1	Stele
Control1_seurat	851	680	Gifu_control	Gifu	Mock	1.76263	1.17509	1794	704	4	4	Epidermis
Control1_seurat	622	517	Gifu_control	Gifu	Mock	8.03859	1.76849	1569	597	3	3	Cortex
Control1_seurat	1243	757	Gifu_control	Gifu	Mock	4.26388	0.321802	1887	757	16	16	Endodermis
Control1_seurat	2702	1374	Gifu_control	Gifu	Mock	4.92228	0.370096	2516	1373	16	16	Endodermis
Control1_seurat	2508	1518	Gifu_control	Gifu	Mock	1.51515	0.119617	2440	1517	7	7	Stele
Control1_seurat	2212	1129	Gifu_control	Gifu	Mock	1.08499	0.0904159	2215	1129	18	18	Endodermis
Control1_seurat	4393	1701	Gifu_control	Gifu	Mock	3.09583	0.227635	2736	1542	11	11	Epidermis
Control1_seurat	3150	1402	Gifu_control	Gifu	Mock	4.4127	2.92063	2664	1400	0	0	Pericycle
Control1_seurat	832	630	Gifu_control	Gifu	Mock	4.32692	3.72596	1762	651	12	12	Cortex
Control1_seurat	1300	913	Gifu_control	Gifu	Mock	0.846154	1.38462	1789	913	7	7	Stele
Control1_seurat	1038	748	Gifu_control	Gifu	Mock	4.33526	0.289017	1903	752	4	4	Epidermis
Control1_seurat	1546	1008	Gifu_control	Gifu	Mock	0.194049	0.0646831	1858	1007	9	9	Root Hair
Control1_seurat	1143	837	Gifu_control	Gifu	Mock	8.66142	4.72441	1880	838	6	6	Stele
Control1_seurat	2247	1184	Gifu_control	Gifu	Mock	2.3587	0.445038	2247	1184	16	16	Endodermis
Control1_seurat	7985	2620	Gifu_control	Gifu	Mock	1.2273	0.137758	2237	1011	2	2	Cortex
Control1_seurat	3173	1382	Gifu_control	Gifu	Mock	8.85597	0.378191	2650	1382	11	11	Epidermis
Control1_seurat	1502	989	Gifu_control	Gifu	Mock	4.12783	0.199734	1824	989	17	17	Phloem
Control1_seurat	1519	1109	Gifu_control	Gifu	Mock	7.10994	1.18499	1772	1108	23	23	Cortex
Control1_seurat	3838	1733	Gifu_control	Gifu	Mock	2.60552	0.0781657	2756	1682	18	18	Endodermis
Control1_seurat	2803	1473	Gifu_control	Gifu	Mock	4.1741	1.03461	2571	1473	15	15	Cortex
Control1_seurat	852	639	Gifu_control	Gifu	Mock	3.40376	0.704225	1804	656	1	1	Stele
Control1_seurat	2214	1383	Gifu_control	Gifu	Mock	2.98103	1.08401	2214	1383	1	1	Stele
Control1_seurat	1040	593	Gifu_control	Gifu	Mock	9.13462	0.192308	1881	608	27	27	Root Cap
Control1_seurat	4654	1840	Gifu_control	Gifu	Mock	0.816502	0.322303	2737	1609	25	25	Endodermis
Control1_seurat	3513	1641	Gifu_control	Gifu	Mock	2.53345	0.284657	2711	1636	0	0	Pericycle
Control1_seurat	1116	585	Gifu_control	Gifu	Mock	8.96057	0.179211	1772	595	28	28	Phloem
Control1_seurat	634	505	Gifu_control	Gifu	Mock	3.94322	0.157729	1606	568	1	1	Stele
Control1_seurat	3933	1630	Gifu_control	Gifu	Mock	2.69514	0.43224	2780	1575	16	16	Endodermis
Control1_seurat	2494	1356	Gifu_control	Gifu	Mock	6.17482	0.481155	2435	1356	15	15	Cortex
Control1_seurat	16734	5228	Gifu_control	Gifu	Mock	1.29079	1.12944	2093	1428	12	12	Cortex
Control1_seurat	814	648	Gifu_control	Gifu	Mock	0.614251	0	1746	675	0	0	Pericycle
Control1_seurat	4101	1872	Gifu_control	Gifu	Mock	1.95074	0.292612	2816	1786	7	7	Stele
Control1_seurat	10855	3212	Gifu_control	Gifu	Mock	1.86089	0.460617	2338	1112	19	19	Meristem
Control1_seurat	851	638	Gifu_control	Gifu	Mock	1.17509	0.352526	1783	655	16	16	Endodermis
Control1_seurat	1268	878	Gifu_control	Gifu	Mock	1.41956	0.630915	1827	879	3	3	Cortex
Control1_seurat	1331	810	Gifu_control	Gifu	Mock	2.77986	0.300526	1864	809	9	9	Root Hair
Control1_seurat	10160	3581	Gifu_control	Gifu	Mock	2.92323	0.0984252	2332	1292	9	9	Root Hair
Control1_seurat	1559	1060	Gifu_control	Gifu	Mock	5.64464	1.60359	1824	1060	4	4	Epidermis
Control1_seurat	6122	2724	Gifu_control	Gifu	Mock	1.07808	0.17968	2750	1804	10	10	Root Cap
Control1_seurat	13841	4727	Gifu_control	Gifu	Mock	2.70934	0.686367	2204	1434	11	11	Epidermis
Control1_seurat	1528	951	Gifu_control	Gifu	Mock	3.01047	0.065445	1851	951	24	24	Xylem
Control1_seurat	1495	996	Gifu_control	Gifu	Mock	5.95318	0.535117	1839	996	7	7	Stele
Control1_seurat	1613	819	Gifu_control	Gifu	Mock	6.32362	0.309981	1926	819	21	21	Epidermis
Control1_seurat	4587	2070	Gifu_control	Gifu	Mock	3.70613	0.632221	2903	1849	18	18	Endodermis
Control1_seurat	6504	2889	Gifu_control	Gifu	Mock	2.1679	0.599631	2719	1844	29	29	Cortex
Control1_seurat	575	468	Gifu_control	Gifu	Mock	3.65217	0.869565	1549	553	8	8	Stele
Control1_seurat	894	612	Gifu_control	Gifu	Mock	5.03356	0.894855	1839	630	4	4	Epidermis
Control1_seurat	2294	1263	Gifu_control	Gifu	Mock	2.48474	0.21796	2288	1263	21	21	Epidermis
Control1_seurat	7533	2795	Gifu_control	Gifu	Mock	0.265498	0	2279	1279	5	5	Stele
Control1_seurat	8737	3105	Gifu_control	Gifu	Mock	1.65961	0.274694	2150	1184	9	9	Root Hair
Control1_seurat	1812	1114	Gifu_control	Gifu	Mock	6.89845	0.607064	1954	1114	4	4	Epidermis
Control1_seurat	616	516	Gifu_control	Gifu	Mock	2.75974	0	1599	580	1	1	Stele
Control1_seurat	4743	2225	Gifu_control	Gifu	Mock	1.83428	0.147586	2887	1929	18	18	Endodermis
Control1_seurat	1503	1020	Gifu_control	Gifu	Mock	5.32269	0.266134	1836	1020	4	4	Epidermis
Control1_seurat	1307	923	Gifu_control	Gifu	Mock	4.43764	3.51951	1828	924	3	3	Cortex
Control1_seurat	9840	2819	Gifu_control	Gifu	Mock	1.22967	0.243902	2506	1046	5	5	Stele
Control1_seurat	3077	1513	Gifu_control	Gifu	Mock	0.779981	0.0974976	2640	1513	2	2	Cortex
Control1_seurat	2454	1261	Gifu_control	Gifu	Mock	2.64874	0.0407498	2402	1261	16	16	Endodermis
Control1_seurat	1083	814	Gifu_control	Gifu	Mock	3.87812	1.56971	1845	816	3	3	Cortex
Control1_seurat	4707	1779	Gifu_control	Gifu	Mock	1.44466	0.637349	2796	1521	19	19	Meristem
Control1_seurat	1233	829	Gifu_control	Gifu	Mock	4.21736	0.243309	1861	828	16	16	Endodermis
Control1_seurat	1306	909	Gifu_control	Gifu	Mock	5.13017	1.30168	1816	909	13	13	Cortex
Control1_seurat	1874	1098	Gifu_control	Gifu	Mock	0.373533	0.106724	1993	1097	2	2	Cortex
Control1_seurat	2261	1288	Gifu_control	Gifu	Mock	1.76913	0.0442282	2261	1288	8	8	Stele
Control1_seurat	12733	4512	Gifu_control	Gifu	Mock	0.832483	1.42936	2452	1453	22	22	QC
Control1_seurat	3704	1819	Gifu_control	Gifu	Mock	4.61663	0.242981	2777	1789	9	9	Root Hair
Control1_seurat	11730	4009	Gifu_control	Gifu	Mock	1.5601	1.16795	2294	1316	23	23	Cortex
Control1_seurat	586	461	Gifu_control	Gifu	Mock	1.36519	0.170648	1556	546	7	7	Stele
Control1_seurat	809	513	Gifu_control	Gifu	Mock	4.69716	3.33745	1745	554	15	15	Cortex
Control1_seurat	2033	1226	Gifu_control	Gifu	Mock	2.80374	1.62322	2072	1226	15	15	Cortex
Control1_seurat	1130	828	Gifu_control	Gifu	Mock	3.36283	0.442478	1901	830	1	1	Stele
Control1_seurat	1977	1164	Gifu_control	Gifu	Mock	5.91806	0.151745	2040	1164	10	10	Root Cap
Control1_seurat	1243	836	Gifu_control	Gifu	Mock	2.65487	0.884956	1883	836	7	7	Stele
Control1_seurat	1300	872	Gifu_control	Gifu	Mock	8.30769	1	1845	872	6	6	Stele
Control1_seurat	2884	1718	Gifu_control	Gifu	Mock	2.87795	0.554785	2633	1717	28	28	Phloem
Control1_seurat	1752	1056	Gifu_control	Gifu	Mock	0.456621	0.114155	1951	1056	9	9	Root Hair
Control1_seurat	10331	3295	Gifu_control	Gifu	Mock	1.34547	0.116155	2190	1110	19	19	Meristem
Control1_seurat	2739	1445	Gifu_control	Gifu	Mock	1.67945	0.438116	2527	1445	11	11	Epidermis
Control1_seurat	1321	870	Gifu_control	Gifu	Mock	1.2869	0.227101	1876	870	8	8	Stele
Control1_seurat	1869	1093	Gifu_control	Gifu	Mock	0.963082	0.160514	2015	1093	3	3	Cortex
Control1_seurat	5027	2107	Gifu_control	Gifu	Mock	2.9441	0.139248	2723	1690	16	16	Endodermis
Control1_seurat	883	665	Gifu_control	Gifu	Mock	4.64326	1.359	1838	681	4	4	Epidermis
Control1_seurat	6802	2553	Gifu_control	Gifu	Mock	0.985004	0.749779	2427	1414	15	15	Cortex
Control1_seurat	6798	2485	Gifu_control	Gifu	Mock	0.279494	0.0147102	2550	1411	2	2	Cortex
Control1_seurat	2394	1544	Gifu_control	Gifu	Mock	6.68338	1.25313	2382	1544	7	7	Stele
Control1_seurat	8649	3211	Gifu_control	Gifu	Mock	1.87305	0.231241	2067	1183	6	6	Stele
Control1_seurat	1327	928	Gifu_control	Gifu	Mock	3.31575	0.150716	1818	927	22	22	QC
Control1_seurat	1731	1101	Gifu_control	Gifu	Mock	0.577701	0.0577701	1908	1101	10	10	Root Cap
Control1_seurat	19449	4872	Gifu_control	Gifu	Mock	0.827806	0.272508	2117	1256	21	21	Epidermis
Control1_seurat	739	524	Gifu_control	Gifu	Mock	7.71313	0.67659	1663	578	2	2	Cortex
Control1_seurat	6160	2295	Gifu_control	Gifu	Mock	1.08766	0.487013	2619	1501	3	3	Cortex
Control1_seurat	1010	723	Gifu_control	Gifu	Mock	1.68317	0.39604	1981	727	6	6	Stele
Control1_seurat	3289	1709	Gifu_control	Gifu	Mock	4.71268	0.790514	2741	1708	9	9	Root Hair
Control1_seurat	1014	738	Gifu_control	Gifu	Mock	8.1854	0.788955	1942	745	4	4	Epidermis
Control1_seurat	1795	914	Gifu_control	Gifu	Mock	0.668524	0.222841	1972	914	27	27	Root Cap
Control1_seurat	1258	830	Gifu_control	Gifu	Mock	7.2337	1.90779	1870	830	19	19	Meristem
Control1_seurat	1423	881	Gifu_control	Gifu	Mock	5.48138	0.140548	1861	881	3	3	Cortex
Control1_seurat	2603	1510	Gifu_control	Gifu	Mock	0.806761	0.307338	2495	1510	17	17	Phloem
Control1_seurat	1177	870	Gifu_control	Gifu	Mock	0.849618	0.509771	1851	870	14	14	Pericycle
Control1_seurat	2285	1419	Gifu_control	Gifu	Mock	0.350109	0.350109	2285	1419	21	21	Epidermis
Control1_seurat	3658	1831	Gifu_control	Gifu	Mock	1.50355	0.51941	2768	1808	17	17	Phloem
Control1_seurat	951	706	Gifu_control	Gifu	Mock	3.78549	1.36698	1911	712	1	1	Stele
Control1_seurat	1014	778	Gifu_control	Gifu	Mock	2.36686	2.26824	1969	785	8	8	Stele
Control1_seurat	2899	1294	Gifu_control	Gifu	Mock	0.241463	0.0689893	2559	1293	2	2	Cortex
Control1_seurat	4565	1950	Gifu_control	Gifu	Mock	4.46878	0.328587	2817	1726	11	11	Epidermis
Control1_seurat	1222	863	Gifu_control	Gifu	Mock	1.55483	0.409165	1850	863	8	8	Stele
Control1_seurat	1114	752	Gifu_control	Gifu	Mock	2.60323	1.25673	1902	760	5	5	Stele
Control1_seurat	16312	4132	Gifu_control	Gifu	Mock	0.619176	0.220696	2456	1296	9	9	Root Hair
Control1_seurat	704	455	Gifu_control	Gifu	Mock	5.53977	2.13068	1666	517	0	0	Pericycle
Control1_seurat	3387	1628	Gifu_control	Gifu	Mock	1.47623	0.206673	2718	1625	9	9	Root Hair
Control1_seurat	1141	796	Gifu_control	Gifu	Mock	3.06748	1.22699	1874	798	3	3	Cortex
Control1_seurat	3131	1522	Gifu_control	Gifu	Mock	2.77866	0.447141	2645	1521	2	2	Cortex
Control1_seurat	3663	1560	Gifu_control	Gifu	Mock	0.3549	0.1092	2689	1548	3	3	Cortex
Control1_seurat	2403	1296	Gifu_control	Gifu	Mock	8.98876	0.0832293	2375	1295	10	10	Root Cap
Control1_seurat	6342	2051	Gifu_control	Gifu	Mock	0.946074	0.110375	2669	1330	2	2	Cortex
Control1_seurat	3657	1675	Gifu_control	Gifu	Mock	0.601586	0.0546896	2716	1661	21	21	Epidermis
Control1_seurat	987	659	Gifu_control	Gifu	Mock	6.68693	0.810537	1955	672	4	4	Epidermis
Control1_seurat	2663	1568	Gifu_control	Gifu	Mock	4.80661	2.92903	2538	1568	3	3	Cortex
Control1_seurat	843	693	Gifu_control	Gifu	Mock	2.60973	0.237248	1780	716	1	1	Stele
Control1_seurat	717	590	Gifu_control	Gifu	Mock	1.81311	0.27894	1658	630	17	17	Phloem
Control1_seurat	11777	3338	Gifu_control	Gifu	Mock	0.407574	0.0339645	2227	1134	2	2	Cortex
Control1_seurat	1330	824	Gifu_control	Gifu	Mock	0.977444	0.150376	1848	823	4	4	Epidermis
Control1_seurat	1071	784	Gifu_control	Gifu	Mock	5.97572	1.02708	1837	794	23	23	Cortex
Control1_seurat	520	436	Gifu_control	Gifu	Mock	2.11538	1.15385	1505	563	6	6	Stele
Control1_seurat	916	718	Gifu_control	Gifu	Mock	1.52838	0.873362	1876	731	29	29	Cortex
Control1_seurat	1605	965	Gifu_control	Gifu	Mock	3.30218	0.311526	1885	964	8	8	Stele
Control1_seurat	1534	896	Gifu_control	Gifu	Mock	0.586701	0.065189	1862	896	9	9	Root Hair
Control1_seurat	1634	1041	Gifu_control	Gifu	Mock	6.97674	0.122399	1885	1041	4	4	Epidermis
Control1_seurat	1996	1139	Gifu_control	Gifu	Mock	3.70741	2.60521	2065	1139	15	15	Cortex
Control1_seurat	3627	1904	Gifu_control	Gifu	Mock	4.54921	0.27571	2808	1891	14	14	Pericycle
Control1_seurat	4881	2086	Gifu_control	Gifu	Mock	0.614628	0.0819504	2841	1792	5	5	Stele
Control1_seurat	3300	1431	Gifu_control	Gifu	Mock	2.60606	0.0606061	2743	1422	28	28	Phloem
Control1_seurat	3703	1713	Gifu_control	Gifu	Mock	3.29463	0.243046	2753	1687	9	9	Root Hair
Control1_seurat	2589	1302	Gifu_control	Gifu	Mock	0.463499	0.115875	2470	1302	16	16	Endodermis
Control1_seurat	9127	2979	Gifu_control	Gifu	Mock	0.953216	0.164348	2216	1185	13	13	Cortex
Control1_seurat	1547	1088	Gifu_control	Gifu	Mock	0.775695	0.969619	1844	1088	6	6	Stele
Control1_seurat	4946	2238	Gifu_control	Gifu	Mock	4.06389	0.545896	2890	1894	0	0	Pericycle
Control1_seurat	1873	975	Gifu_control	Gifu	Mock	3.20342	0.427122	2018	975	11	11	Epidermis
Control1_seurat	2805	1580	Gifu_control	Gifu	Mock	5.4902	0.0356506	2586	1580	11	11	Epidermis
Control1_seurat	3062	1607	Gifu_control	Gifu	Mock	1.27368	0.130634	2620	1607	1	1	Stele
Control1_seurat	1385	867	Gifu_control	Gifu	Mock	2.96029	0.288809	1849	867	18	18	Endodermis
Control1_seurat	1940	1264	Gifu_control	Gifu	Mock	1.95876	0.257732	2012	1264	1	1	Stele
Control1_seurat	3435	1512	Gifu_control	Gifu	Mock	2.21252	0.291121	2643	1510	11	11	Epidermis
Control1_seurat	544	473	Gifu_control	Gifu	Mock	2.75735	0	1518	574	15	15	Cortex
Control1_seurat	3468	1831	Gifu_control	Gifu	Mock	2.16263	1.00923	2717	1826	3	3	Cortex
Control1_seurat	3000	1489	Gifu_control	Gifu	Mock	0.933333	0.0333333	2602	1489	13	13	Cortex
Control1_seurat	1175	728	Gifu_control	Gifu	Mock	9.2766	0.0851064	1882	729	0	0	Pericycle
Control1_seurat	2421	1493	Gifu_control	Gifu	Mock	5.24577	0.950021	2392	1493	6	6	Stele
Control1_seurat	2733	1583	Gifu_control	Gifu	Mock	2.59788	0	2552	1583	13	13	Cortex
Control1_seurat	778	599	Gifu_control	Gifu	Mock	6.2982	0.514139	1719	631	4	4	Epidermis
Control1_seurat	2124	1286	Gifu_control	Gifu	Mock	4.7081	1.22411	2136	1286	25	25	Endodermis
Control1_seurat	4242	1812	Gifu_control	Gifu	Mock	1.06082	0.589345	2793	1662	0	0	Pericycle
Control1_seurat	5086	2096	Gifu_control	Gifu	Mock	0.235942	0	2759	1694	13	13	Cortex
Control1_seurat	8409	3763	Gifu_control	Gifu	Mock	5.62493	1.07028	2105	1302	19	19	Meristem
Control1_seurat	5960	2379	Gifu_control	Gifu	Mock	1.81208	0.100671	2632	1610	21	21	Epidermis
Control1_seurat	5471	1979	Gifu_control	Gifu	Mock	0.40212	0.0365564	2848	1549	22	22	QC
Control1_seurat	2231	1325	Gifu_control	Gifu	Mock	7.53026	1.25504	2231	1325	4	4	Epidermis
Control1_seurat	8527	3098	Gifu_control	Gifu	Mock	0.175912	0.129002	2119	1180	2	2	Cortex
Control1_seurat	9008	3625	Gifu_control	Gifu	Mock	2.44227	1.04352	2090	1306	13	13	Cortex
Control1_seurat	2965	1400	Gifu_control	Gifu	Mock	2.63069	0.0674536	2594	1400	4	4	Epidermis
Control1_seurat	1287	833	Gifu_control	Gifu	Mock	4.0404	0.2331	1791	834	10	10	Root Cap
Control1_seurat	4250	1904	Gifu_control	Gifu	Mock	2.11765	0.776471	2824	1764	5	5	Stele
Control1_seurat	2167	1429	Gifu_control	Gifu	Mock	3.36871	0.507614	2170	1428	7	7	Stele
Control1_seurat	9777	3580	Gifu_control	Gifu	Mock	2.41383	0.327299	2222	1369	9	9	Root Hair
Control1_seurat	2783	1518	Gifu_control	Gifu	Mock	4.45562	0.251527	2540	1518	7	7	Stele
Control1_seurat	3222	1489	Gifu_control	Gifu	Mock	2.38982	0.155183	2617	1489	11	11	Epidermis
Control1_seurat	4727	2447	Gifu_control	Gifu	Mock	2.0732	0.317326	2922	2148	6	6	Stele
Control1_seurat	10370	3339	Gifu_control	Gifu	Mock	0.298939	0.0675024	2184	1143	9	9	Root Hair
Control1_seurat	11576	3186	Gifu_control	Gifu	Mock	1.3217	0.846579	2566	1179	2	2	Cortex
Control1_seurat	3304	1700	Gifu_control	Gifu	Mock	1.81598	0.302663	2659	1699	15	15	Cortex
Control1_seurat	4076	2113	Gifu_control	Gifu	Mock	2.30618	1.32483	2868	2029	15	15	Cortex
Control1_seurat	2634	1479	Gifu_control	Gifu	Mock	2.2779	0.531511	2506	1479	8	8	Stele
Control1_seurat	1313	629	Gifu_control	Gifu	Mock	9.2917	0.152323	1891	629	11	11	Epidermis
Control1_seurat	1664	1068	Gifu_control	Gifu	Mock	1.02163	0.240385	1916	1068	3	3	Cortex
Control1_seurat	2072	1223	Gifu_control	Gifu	Mock	2.02703	0.0965251	2104	1223	15	15	Cortex
Control1_seurat	1181	776	Gifu_control	Gifu	Mock	8.29805	2.54022	1802	776	15	15	Cortex
Control1_seurat	686	540	Gifu_control	Gifu	Mock	3.79009	4.37318	1641	595	3	3	Cortex
Control1_seurat	3638	1821	Gifu_control	Gifu	Mock	0.384827	0.109951	2786	1793	2	2	Cortex
Control1_seurat	1869	1094	Gifu_control	Gifu	Mock	3.63831	0.0535045	1994	1093	14	14	Pericycle
Control1_seurat	994	707	Gifu_control	Gifu	Mock	6.63984	2.8169	1933	717	0	0	Pericycle
Control1_seurat	710	558	Gifu_control	Gifu	Mock	2.11268	0.422535	1661	600	26	26	Stele
Control1_seurat	912	637	Gifu_control	Gifu	Mock	3.39912	0.328947	1857	656	4	4	Epidermis
Control1_seurat	8139	2752	Gifu_control	Gifu	Mock	1.25323	0.503747	2105	1091	15	15	Cortex
Control1_seurat	2664	1399	Gifu_control	Gifu	Mock	4.39189	0.412913	2509	1399	12	12	Cortex
Control1_seurat	3216	1732	Gifu_control	Gifu	Mock	1.39925	0.528607	2642	1732	6	6	Stele
Control1_seurat	1588	1030	Gifu_control	Gifu	Mock	2.77078	4.65995	1855	1030	3	3	Cortex
Control1_seurat	2395	1224	Gifu_control	Gifu	Mock	4.92693	0.375783	2354	1224	11	11	Epidermis
Control1_seurat	1691	1207	Gifu_control	Gifu	Mock	3.66647	1.65582	1882	1207	4	4	Epidermis
Control1_seurat	3624	1929	Gifu_control	Gifu	Mock	1.26932	0.303532	2778	1908	12	12	Cortex
Control1_seurat	2721	1460	Gifu_control	Gifu	Mock	1.61705	0.0735024	2541	1459	19	19	Meristem
Control1_seurat	1739	1043	Gifu_control	Gifu	Mock	3.62277	0.172513	1938	1043	4	4	Epidermis
Control1_seurat	7637	2997	Gifu_control	Gifu	Mock	2.48789	0.903496	2156	1275	15	15	Cortex
Control1_seurat	3809	1908	Gifu_control	Gifu	Mock	2.1528	0.28879	2810	1857	1	1	Stele
Control1_seurat	4746	2276	Gifu_control	Gifu	Mock	4.86726	1.22208	2870	1976	9	9	Root Hair
Control1_seurat	18226	5244	Gifu_control	Gifu	Mock	1.58565	0.751673	2322	1465	2	2	Cortex
Control1_seurat	2639	1199	Gifu_control	Gifu	Mock	4.24403	0.757863	2471	1199	11	11	Epidermis
Control1_seurat	4083	2117	Gifu_control	Gifu	Mock	1.98384	0.416361	2878	2018	4	4	Epidermis
Control1_seurat	2117	1244	Gifu_control	Gifu	Mock	5.38498	0.70855	2132	1244	17	17	Phloem
Control1_seurat	9738	3699	Gifu_control	Gifu	Mock	1.25282	0.338879	2174	1347	17	17	Phloem
Control1_seurat	1402	889	Gifu_control	Gifu	Mock	0.64194	0.142653	1890	889	13	13	Cortex
Control1_seurat	5261	2076	Gifu_control	Gifu	Mock	0.988405	0.0190078	2713	1580	7	7	Stele
Control1_seurat	3070	1778	Gifu_control	Gifu	Mock	3.61564	0.228013	2696	1778	7	7	Stele
Control1_seurat	1696	1015	Gifu_control	Gifu	Mock	5.07075	0.235849	1938	1015	8	8	Stele
Control1_seurat	1209	836	Gifu_control	Gifu	Mock	1.9024	1.40612	1841	836	3	3	Cortex
Control1_seurat	1229	851	Gifu_control	Gifu	Mock	1.13914	0.081367	1881	851	1	1	Stele
Control1_seurat	2099	1163	Gifu_control	Gifu	Mock	4.3354	0.666984	2129	1162	4	4	Epidermis
Control1_seurat	3172	1685	Gifu_control	Gifu	Mock	1.45019	0.189155	2683	1685	23	23	Cortex
Control1_seurat	2198	1252	Gifu_control	Gifu	Mock	0.727934	0.0909918	2201	1251	5	5	Stele
Control1_seurat	751	593	Gifu_control	Gifu	Mock	4.12783	0.665779	1695	632	1	1	Stele
Control1_seurat	13291	3939	Gifu_control	Gifu	Mock	0.639531	0.233241	2404	1297	2	2	Cortex
Control1_seurat	2259	1366	Gifu_control	Gifu	Mock	3.40859	1.59363	2258	1366	7	7	Stele
Control1_seurat	4488	2024	Gifu_control	Gifu	Mock	0.690731	0.0445633	2843	1849	5	5	Stele
Control1_seurat	2009	1175	Gifu_control	Gifu	Mock	2.2897	0.895968	2067	1175	8	8	Stele
Control1_seurat	3042	1682	Gifu_control	Gifu	Mock	1.80802	0.920447	2640	1682	29	29	Cortex
Control1_seurat	2926	1703	Gifu_control	Gifu	Mock	8.40738	1.26452	2665	1702	23	23	Cortex
Control1_seurat	8149	3116	Gifu_control	Gifu	Mock	1.69346	0.503129	2043	1134	19	19	Meristem
Control1_seurat	6418	2628	Gifu_control	Gifu	Mock	0.872546	0.202555	2776	1724	2	2	Cortex
Control1_seurat	13966	4637	Gifu_control	Gifu	Mock	0.830589	0.494057	2200	1445	22	22	QC
Control1_seurat	4448	1852	Gifu_control	Gifu	Mock	2.60791	0.382194	2759	1672	21	21	Epidermis
Control1_seurat	8603	3448	Gifu_control	Gifu	Mock	0.871789	0.15111	1968	1197	21	21	Epidermis
Control1_seurat	979	713	Gifu_control	Gifu	Mock	1.43003	0.20429	1944	726	29	29	Cortex
Control1_seurat	2589	1469	Gifu_control	Gifu	Mock	4.82812	0.733874	2482	1469	20	20	Endodermis
Control1_seurat	2711	1584	Gifu_control	Gifu	Mock	2.47141	1.29104	2561	1584	3	3	Cortex
Control1_seurat	1970	1214	Gifu_control	Gifu	Mock	3.5533	0.456853	2041	1214	13	13	Cortex
Control1_seurat	1277	789	Gifu_control	Gifu	Mock	2.97572	0.0783085	1834	790	4	4	Epidermis
Control1_seurat	6372	2322	Gifu_control	Gifu	Mock	0.360954	0.0627746	2620	1445	2	2	Cortex
Control1_seurat	3326	1481	Gifu_control	Gifu	Mock	0.871918	0.330728	2650	1477	22	22	QC
Control1_seurat	6695	2718	Gifu_control	Gifu	Mock	1.58327	0.881255	2665	1650	2	2	Cortex
Control1_seurat	2828	1485	Gifu_control	Gifu	Mock	5.48091	3.53607	2599	1485	15	15	Cortex
Control1_seurat	787	595	Gifu_control	Gifu	Mock	0.381194	0.508259	1726	630	3	3	Cortex
Control1_seurat	581	480	Gifu_control	Gifu	Mock	4.99139	0.688468	1547	560	4	4	Epidermis
Control1_seurat	8519	3242	Gifu_control	Gifu	Mock	0.598662	0.176077	2305	1183	9	9	Root Hair
Control1_seurat	4220	1863	Gifu_control	Gifu	Mock	3.34123	0.379147	2838	1723	7	7	Stele
Control1_seurat	783	517	Gifu_control	Gifu	Mock	9.32312	0	1710	555	9	9	Root Hair
Control1_seurat	1728	978	Gifu_control	Gifu	Mock	5.96065	0.578704	1920	978	16	16	Endodermis
Control1_seurat	5965	2711	Gifu_control	Gifu	Mock	2.5482	0.385583	2921	1931	10	10	Root Cap
Control1_seurat	1655	934	Gifu_control	Gifu	Mock	3.62538	0.120846	1924	934	9	9	Root Hair
Control1_seurat	3054	1862	Gifu_control	Gifu	Mock	0.360183	0.16372	2683	1862	15	15	Cortex
Control1_seurat	1674	1117	Gifu_control	Gifu	Mock	2.80765	1.19474	1881	1116	5	5	Stele
Control1_seurat	3409	1505	Gifu_control	Gifu	Mock	3.8721	0.146671	2647	1505	11	11	Epidermis
Control1_seurat	790	444	Gifu_control	Gifu	Mock	3.79747	2.40506	1684	490	16	16	Endodermis
Control1_seurat	1036	702	Gifu_control	Gifu	Mock	1.44788	0.0965251	1906	710	4	4	Epidermis
Control1_seurat	2637	1548	Gifu_control	Gifu	Mock	1.93402	0.834281	2514	1548	4	4	Epidermis
Control1_seurat	535	429	Gifu_control	Gifu	Mock	2.80374	0.373832	1549	533	7	7	Stele
Control1_seurat	15203	3780	Gifu_control	Gifu	Mock	0.269684	0.0197329	2319	1149	19	19	Meristem
Control1_seurat	3049	1651	Gifu_control	Gifu	Mock	5.5428	2.52542	2659	1651	17	17	Phloem
Control1_seurat	546	416	Gifu_control	Gifu	Mock	2.38095	0.549451	1537	533	29	29	Cortex
Control1_seurat	4736	1924	Gifu_control	Gifu	Mock	0.0633446	0	2788	1686	7	7	Stele
Control1_seurat	871	633	Gifu_control	Gifu	Mock	3.78875	0.229621	1790	656	17	17	Phloem
Control1_seurat	752	505	Gifu_control	Gifu	Mock	1.8617	0.265957	1699	534	20	20	Endodermis
Control1_seurat	1260	925	Gifu_control	Gifu	Mock	2.85714	2.77778	1742	925	5	5	Stele
Control1_seurat	1380	733	Gifu_control	Gifu	Mock	5.72464	1.52174	1889	733	4	4	Epidermis
Control1_seurat	11908	3856	Gifu_control	Gifu	Mock	2.25059	0.235136	2349	1371	9	9	Root Hair
Control1_seurat	5486	2482	Gifu_control	Gifu	Mock	1.73168	0.765585	2745	1825	2	2	Cortex
Control1_seurat	1366	883	Gifu_control	Gifu	Mock	0.732064	0.0732064	1870	883	7	7	Stele
Control1_seurat	4686	2048	Gifu_control	Gifu	Mock	1.94195	0.256082	2803	1788	25	25	Endodermis
Control1_seurat	1841	1103	Gifu_control	Gifu	Mock	2.28137	0.32591	1975	1103	17	17	Phloem
Control1_seurat	922	721	Gifu_control	Gifu	Mock	3.68764	0.10846	1857	739	23	23	Cortex
Control1_seurat	9871	3377	Gifu_control	Gifu	Mock	0.901631	0.476142	2147	1248	2	2	Cortex
Control1_seurat	2379	1187	Gifu_control	Gifu	Mock	4.876	0.714586	2341	1187	11	11	Epidermis
Control1_seurat	4930	2264	Gifu_control	Gifu	Mock	1.03448	0.263692	2851	1914	4	4	Epidermis
Control1_seurat	5761	2735	Gifu_control	Gifu	Mock	3.45426	0.555459	2884	2022	11	11	Epidermis
Control1_seurat	6785	2456	Gifu_control	Gifu	Mock	2.57922	0.383198	2530	1319	0	0	Pericycle
Control1_seurat	1338	807	Gifu_control	Gifu	Mock	6.65172	3.36323	1859	807	11	11	Epidermis
Control1_seurat	985	743	Gifu_control	Gifu	Mock	8.93401	0.406091	1940	749	17	17	Phloem
Control1_seurat	844	636	Gifu_control	Gifu	Mock	0.829384	0.118483	1786	659	16	16	Endodermis
Control1_seurat	1050	749	Gifu_control	Gifu	Mock	3.71429	1.71429	1893	760	1	1	Stele
Control1_seurat	892	663	Gifu_control	Gifu	Mock	3.13901	0.44843	1845	680	1	1	Stele
Control1_seurat	1753	1202	Gifu_control	Gifu	Mock	2.56703	0.399315	1915	1202	15	15	Cortex
Control1_seurat	2293	1389	Gifu_control	Gifu	Mock	5.62582	0.174444	2290	1389	10	10	Root Cap
Control1_seurat	13726	4158	Gifu_control	Gifu	Mock	1.34052	0.597406	2242	1316	13	13	Cortex
Control1_seurat	1316	861	Gifu_control	Gifu	Mock	1.8997	0.379939	1834	861	3	3	Cortex
Control1_seurat	3493	1709	Gifu_control	Gifu	Mock	3.43544	0.601202	2708	1698	0	0	Pericycle
Control1_seurat	18560	4972	Gifu_control	Gifu	Mock	0.883621	0.360991	2179	1354	5	5	Stele
Control1_seurat	2772	1554	Gifu_control	Gifu	Mock	8.62193	0.757576	2582	1554	4	4	Epidermis
Control1_seurat	3586	1891	Gifu_control	Gifu	Mock	3.8483	0.725042	2758	1881	12	12	Cortex
Control1_seurat	1218	770	Gifu_control	Gifu	Mock	3.61248	0.0821018	1846	770	4	4	Epidermis
Control1_seurat	2339	1169	Gifu_control	Gifu	Mock	8.63617	0.427533	2320	1169	11	11	Epidermis
Control1_seurat	16975	3559	Gifu_control	Gifu	Mock	0.0471281	0	2274	990	5	5	Stele
Control1_seurat	946	662	Gifu_control	Gifu	Mock	5.49683	3.06554	1895	676	3	3	Cortex
Control1_seurat	2270	1162	Gifu_control	Gifu	Mock	4.6696	0.132159	2269	1162	9	9	Root Hair
Control1_seurat	1713	1176	Gifu_control	Gifu	Mock	0.233508	0.233508	1906	1176	13	13	Cortex
Control1_seurat	2620	1271	Gifu_control	Gifu	Mock	2.51908	0.305344	2483	1271	9	9	Root Hair
Control1_seurat	506	462	Gifu_control	Gifu	Mock	1.18577	0.395257	1476	593	3	3	Cortex
Control1_seurat	712	576	Gifu_control	Gifu	Mock	8.56742	3.93258	1632	639	1	1	Stele
Control1_seurat	1415	891	Gifu_control	Gifu	Mock	0.565371	0.0706714	1873	891	8	8	Stele
Control1_seurat	3794	1697	Gifu_control	Gifu	Mock	0.421719	0.131787	2740	1670	7	7	Stele
Control1_seurat	5031	2397	Gifu_control	Gifu	Mock	1.03359	0.258398	2802	1964	7	7	Stele
Control1_seurat	6721	2407	Gifu_control	Gifu	Mock	0.148787	0.104151	2567	1406	4	4	Epidermis
Control1_seurat	2881	1444	Gifu_control	Gifu	Mock	1.14544	0.381812	2572	1444	16	16	Endodermis
Control1_seurat	1568	1003	Gifu_control	Gifu	Mock	2.80612	0.382653	1833	1003	0	0	Pericycle
Control1_seurat	2273	1211	Gifu_control	Gifu	Mock	3.25561	0	2270	1210	11	11	Epidermis
Control1_seurat	10257	3625	Gifu_control	Gifu	Mock	0.536219	0.818953	2149	1305	3	3	Cortex
Control1_seurat	700	553	Gifu_control	Gifu	Mock	2.85714	0.428571	1656	605	12	12	Cortex
Control1_seurat	992	711	Gifu_control	Gifu	Mock	3.22581	0.403226	1955	717	11	11	Epidermis
Control1_seurat	1441	914	Gifu_control	Gifu	Mock	1.52672	0.763359	1851	913	3	3	Cortex
Control1_seurat	1364	877	Gifu_control	Gifu	Mock	6.45161	0.806452	1872	877	0	0	Pericycle
Control1_seurat	908	618	Gifu_control	Gifu	Mock	1.10132	0.550661	1875	626	21	21	Epidermis
Control1_seurat	4467	2186	Gifu_control	Gifu	Mock	2.32818	0.470114	2892	1999	22	22	QC
Control1_seurat	2711	1461	Gifu_control	Gifu	Mock	0.959056	0.368868	2525	1461	12	12	Cortex
Control1_seurat	10806	3268	Gifu_control	Gifu	Mock	0.545993	0.0832871	2201	1108	19	19	Meristem
Control1_seurat	1654	1101	Gifu_control	Gifu	Mock	0.544135	0.362757	1889	1101	0	0	Pericycle
Control1_seurat	1227	879	Gifu_control	Gifu	Mock	3.58598	1.14099	1852	879	4	4	Epidermis
Control1_seurat	2944	1622	Gifu_control	Gifu	Mock	0.339674	0.339674	2617	1622	4	4	Epidermis
Control1_seurat	938	756	Gifu_control	Gifu	Mock	0.533049	0.10661	1905	773	6	6	Stele
Control1_seurat	1197	834	Gifu_control	Gifu	Mock	2.67335	0.0835422	1816	834	10	10	Root Cap
Control1_seurat	2792	1501	Gifu_control	Gifu	Mock	4.76361	0.608883	2552	1501	12	12	Cortex
Control1_seurat	2961	1670	Gifu_control	Gifu	Mock	2.36407	1.35089	2645	1669	13	13	Cortex
Control1_seurat	2139	1151	Gifu_control	Gifu	Mock	1.40252	0.140252	2160	1151	4	4	Epidermis
Control1_seurat	4939	2189	Gifu_control	Gifu	Mock	3.84693	2.49038	2835	1807	8	8	Stele
Control1_seurat	877	633	Gifu_control	Gifu	Mock	1.71038	0.114025	1834	649	4	4	Epidermis
Control1_seurat	915	678	Gifu_control	Gifu	Mock	4.37158	0.546448	1871	690	7	7	Stele
Control1_seurat	1773	1001	Gifu_control	Gifu	Mock	2.19966	0.338409	1964	1001	20	20	Endodermis
Control1_seurat	2769	1412	Gifu_control	Gifu	Mock	7.25894	0.252799	2560	1412	2	2	Cortex
Control1_seurat	1606	1022	Gifu_control	Gifu	Mock	5.85305	0.684932	1901	1022	8	8	Stele
Control1_seurat	5249	2441	Gifu_control	Gifu	Mock	2.85769	0.45723	2881	1968	7	7	Stele
Control1_seurat	4314	2230	Gifu_control	Gifu	Mock	0.370885	0.811312	2929	2094	8	8	Stele
Control1_seurat	1880	1345	Gifu_control	Gifu	Mock	2.97872	1.11702	1948	1344	23	23	Cortex
Control1_seurat	1556	1039	Gifu_control	Gifu	Mock	3.79177	0.385604	1833	1039	17	17	Phloem
Control1_seurat	3352	1628	Gifu_control	Gifu	Mock	7.21957	0.566826	2647	1628	3	3	Cortex
Control1_seurat	4239	1821	Gifu_control	Gifu	Mock	2.78368	0.4954	2772	1687	15	15	Cortex
Control1_seurat	4898	2205	Gifu_control	Gifu	Mock	1.83748	0.40833	2823	1856	11	11	Epidermis
Control1_seurat	950	696	Gifu_control	Gifu	Mock	2.21053	0.105263	1916	705	4	4	Epidermis
Control1_seurat	4499	2130	Gifu_control	Gifu	Mock	0.333407	0	2888	1906	2	2	Cortex
Control1_seurat	811	612	Gifu_control	Gifu	Mock	1.72626	0	1779	633	7	7	Stele
Control1_seurat	7197	2822	Gifu_control	Gifu	Mock	0.277894	0.041684	2481	1471	2	2	Cortex
Control1_seurat	974	718	Gifu_control	Gifu	Mock	4.51745	1.64271	1943	722	4	4	Epidermis
Control1_seurat	1056	739	Gifu_control	Gifu	Mock	1.04167	0.757576	1928	740	21	21	Epidermis
Control1_seurat	611	489	Gifu_control	Gifu	Mock	2.12766	0.327332	1590	555	7	7	Stele
Control1_seurat	773	601	Gifu_control	Gifu	Mock	1.68176	0.517464	1697	631	1	1	Stele
Control1_seurat	1696	1140	Gifu_control	Gifu	Mock	3.18396	0.176887	1908	1140	3	3	Cortex
Control1_seurat	742	600	Gifu_control	Gifu	Mock	3.2345	0.404313	1681	637	4	4	Epidermis
Control1_seurat	940	668	Gifu_control	Gifu	Mock	1.17021	0.531915	1870	684	27	27	Root Cap
Control1_seurat	3996	1992	Gifu_control	Gifu	Mock	2.27728	2.07708	2827	1917	3	3	Cortex
Control1_seurat	1635	1054	Gifu_control	Gifu	Mock	3.85321	1.95719	1890	1054	7	7	Stele
Control1_seurat	1283	830	Gifu_control	Gifu	Mock	2.72798	0	1867	830	20	20	Endodermis
Control1_seurat	3455	1794	Gifu_control	Gifu	Mock	1.41823	0.173661	2700	1789	5	5	Stele
Control1_seurat	1512	986	Gifu_control	Gifu	Mock	4.62963	2.51323	1846	986	3	3	Cortex
Control1_seurat	2637	1058	Gifu_control	Gifu	Mock	0.568828	0.151688	2436	1058	0	0	Pericycle
Control1_seurat	2047	1147	Gifu_control	Gifu	Mock	0.439668	0	2094	1147	14	14	Pericycle
Control1_seurat	1405	911	Gifu_control	Gifu	Mock	0.427046	0.142349	1886	910	8	8	Stele
Control1_seurat	1166	883	Gifu_control	Gifu	Mock	1.37221	0.171527	1844	885	15	15	Cortex
Control1_seurat	17717	4844	Gifu_control	Gifu	Mock	1.06113	0.502342	2543	1454	2	2	Cortex
Control1_seurat	581	463	Gifu_control	Gifu	Mock	3.44234	0.860585	1577	549	12	12	Cortex
Control1_seurat	2532	1450	Gifu_control	Gifu	Mock	3.79147	1.30332	2455	1450	15	15	Cortex
Control1_seurat	2239	1261	Gifu_control	Gifu	Mock	2.2778	0.223314	2238	1260	25	25	Endodermis
Control1_seurat	10185	3138	Gifu_control	Gifu	Mock	0.559647	0.0589102	2222	1127	2	2	Cortex
Control1_seurat	2111	1276	Gifu_control	Gifu	Mock	3.93179	0.142113	2127	1276	3	3	Cortex
Control1_seurat	2917	1588	Gifu_control	Gifu	Mock	1.43984	0.274254	2629	1588	14	14	Pericycle
Control1_seurat	1928	1127	Gifu_control	Gifu	Mock	2.48963	0.622407	2030	1127	20	20	Endodermis
Control1_seurat	968	712	Gifu_control	Gifu	Mock	9.71074	0.309917	1925	723	4	4	Epidermis
Control1_seurat	1341	918	Gifu_control	Gifu	Mock	2.16257	0.149142	1822	918	3	3	Cortex
Control1_seurat	4115	1762	Gifu_control	Gifu	Mock	0.996355	0.36452	2802	1634	22	22	QC
Control1_seurat	1489	820	Gifu_control	Gifu	Mock	2.68637	0.268637	1883	820	16	16	Endodermis
Control1_seurat	4998	2443	Gifu_control	Gifu	Mock	3.34134	0.220088	2944	2044	11	11	Epidermis
Control1_seurat	2907	1580	Gifu_control	Gifu	Mock	4.91916	0.0687994	2634	1580	27	27	Root Cap
Control1_seurat	4707	2087	Gifu_control	Gifu	Mock	6.5222	0.446144	2938	1819	4	4	Epidermis
Control1_seurat	5883	2460	Gifu_control	Gifu	Mock	1.8188	0.509944	2717	1721	8	8	Stele
Control1_seurat	2851	1480	Gifu_control	Gifu	Mock	0.561207	0.280603	2573	1480	23	23	Cortex
Control1_seurat	2444	1348	Gifu_control	Gifu	Mock	6.83306	0.245499	2391	1348	4	4	Epidermis
Control1_seurat	4444	1988	Gifu_control	Gifu	Mock	2.90279	0.607561	2829	1779	12	12	Cortex
Control1_seurat	4757	2224	Gifu_control	Gifu	Mock	0.567585	0.462476	2841	1915	9	9	Root Hair
Control1_seurat	766	441	Gifu_control	Gifu	Mock	8.22454	0	1713	487	3	3	Cortex
Control1_seurat	4067	1873	Gifu_control	Gifu	Mock	3.07352	0.66388	2813	1792	14	14	Pericycle
Control1_seurat	3156	1766	Gifu_control	Gifu	Mock	5.76679	0.570342	2716	1766	0	0	Pericycle
Control1_seurat	721	566	Gifu_control	Gifu	Mock	4.57698	0	1649	616	10	10	Root Cap
Control1_seurat	7240	3001	Gifu_control	Gifu	Mock	0.953039	0.359116	2391	1529	6	6	Stele
Control1_seurat	12430	3555	Gifu_control	Gifu	Mock	0.909091	0.370072	2349	1157	2	2	Cortex
Control1_seurat	1643	982	Gifu_control	Gifu	Mock	6.26902	0.8521	1903	982	10	10	Root Cap
Control1_seurat	1905	1249	Gifu_control	Gifu	Mock	4.72441	0.472441	1985	1249	1	1	Stele
Control1_seurat	2360	1401	Gifu_control	Gifu	Mock	2.92373	2.45763	2343	1401	4	4	Epidermis
Control1_seurat	994	679	Gifu_control	Gifu	Mock	1.20724	0.100604	1926	696	27	27	Root Cap
Control1_seurat	543	468	Gifu_control	Gifu	Mock	0.368324	1.84162	1536	569	8	8	Stele
Control1_seurat	877	667	Gifu_control	Gifu	Mock	0.684151	0.570125	1839	689	7	7	Stele
Control1_seurat	708	460	Gifu_control	Gifu	Mock	1.9774	0.141243	1682	517	12	12	Cortex
Control1_seurat	2718	1463	Gifu_control	Gifu	Mock	2.57542	0.147167	2531	1463	12	12	Cortex
Control1_seurat	3652	1914	Gifu_control	Gifu	Mock	3.09419	0.191676	2824	1892	22	22	QC
Control1_seurat	2305	1013	Gifu_control	Gifu	Mock	5.63991	0.0867679	2297	1013	10	10	Root Cap
Control1_seurat	1187	831	Gifu_control	Gifu	Mock	3.95956	3.1171	1857	831	3	3	Cortex
Control1_seurat	3737	1705	Gifu_control	Gifu	Mock	1.33797	0.267594	2720	1686	6	6	Stele
Control1_seurat	1867	1060	Gifu_control	Gifu	Mock	6.26674	0.482057	2006	1060	25	25	Endodermis
Control1_seurat	797	607	Gifu_control	Gifu	Mock	5.89711	1.00376	1737	637	4	4	Epidermis
Control1_seurat	19369	4874	Gifu_control	Gifu	Mock	1.3217	0.407868	2218	1270	5	5	Stele
Control1_seurat	12459	3754	Gifu_control	Gifu	Mock	2.04671	0.208684	2254	1184	18	18	Endodermis
Control1_seurat	4578	2273	Gifu_control	Gifu	Mock	3.27654	0.742682	2954	2022	11	11	Epidermis
Control1_seurat	4202	1525	Gifu_control	Gifu	Mock	0.999524	0.142789	2694	1415	12	12	Cortex
Control1_seurat	4129	1910	Gifu_control	Gifu	Mock	2.51877	0.339065	2844	1793	2	2	Cortex
Control1_seurat	882	590	Gifu_control	Gifu	Mock	3.40136	1.02041	1771	623	16	16	Endodermis
Control1_seurat	1756	913	Gifu_control	Gifu	Mock	0.797267	0.0569476	1983	913	4	4	Epidermis
Control1_seurat	8122	3521	Gifu_control	Gifu	Mock	2.38857	0.664861	2042	1244	23	23	Cortex
Control1_seurat	1441	972	Gifu_control	Gifu	Mock	4.44136	0.55517	1832	972	20	20	Endodermis
Control1_seurat	2529	1352	Gifu_control	Gifu	Mock	1.50257	0.158165	2433	1352	17	17	Phloem
Control1_seurat	1738	1079	Gifu_control	Gifu	Mock	0.402762	0.172612	1944	1079	3	3	Cortex
Control1_seurat	923	656	Gifu_control	Gifu	Mock	2.60022	0	1883	669	4	4	Epidermis
Control1_seurat	8435	3011	Gifu_control	Gifu	Mock	2.73859	0.616479	2280	1153	18	18	Endodermis
Control1_seurat	6329	3071	Gifu_control	Gifu	Mock	2.27524	0.695213	2781	2038	1	1	Stele
Control1_seurat	1891	1214	Gifu_control	Gifu	Mock	4.60074	1.74511	1983	1214	3	3	Cortex
Control1_seurat	1209	877	Gifu_control	Gifu	Mock	2.5641	1.15798	1858	876	11	11	Epidermis
Control1_seurat	2983	1454	Gifu_control	Gifu	Mock	3.62052	0.0670466	2600	1453	21	21	Epidermis
Control1_seurat	1007	751	Gifu_control	Gifu	Mock	7.14995	1.29096	1969	760	29	29	Cortex
Control1_seurat	5920	2583	Gifu_control	Gifu	Mock	2.01014	0.405405	2770	1789	23	23	Cortex
Control1_seurat	1078	732	Gifu_control	Gifu	Mock	1.20594	0.185529	1897	735	8	8	Stele
Control1_seurat	4993	2782	Gifu_control	Gifu	Mock	1.08151	0.721009	3012	2364	19	19	Meristem
Control1_seurat	2677	1279	Gifu_control	Gifu	Mock	0.635039	0.0373552	2489	1278	3	3	Cortex
Control1_seurat	4985	2346	Gifu_control	Gifu	Mock	2.38716	0.441324	2822	1911	12	12	Cortex
Control1_seurat	2690	1487	Gifu_control	Gifu	Mock	4.94424	0	2540	1487	19	19	Meristem
Control1_seurat	1362	920	Gifu_control	Gifu	Mock	1.68869	0.807636	1855	920	3	3	Cortex
Control1_seurat	3111	1808	Gifu_control	Gifu	Mock	5.23947	1.18933	2709	1808	23	23	Cortex
Control1_seurat	13142	4292	Gifu_control	Gifu	Mock	0.662	0.532643	2493	1466	2	2	Cortex
Control1_seurat	1411	899	Gifu_control	Gifu	Mock	3.96882	0.496102	1833	899	4	4	Epidermis
Control1_seurat	1487	901	Gifu_control	Gifu	Mock	1.27774	0.537996	1888	901	20	20	Endodermis
Control1_seurat	6783	2852	Gifu_control	Gifu	Mock	1.71016	0.058971	2642	1728	14	14	Pericycle
Control1_seurat	704	504	Gifu_control	Gifu	Mock	3.69318	2.84091	1674	561	12	12	Cortex
Control1_seurat	1993	1172	Gifu_control	Gifu	Mock	7.77722	1.05369	2037	1170	17	17	Phloem
Control1_seurat	1610	1009	Gifu_control	Gifu	Mock	3.04348	0.496894	1899	1009	8	8	Stele
Control1_seurat	15072	3954	Gifu_control	Gifu	Mock	1.5061	0.232219	2484	1232	2	2	Cortex
Control1_seurat	1051	658	Gifu_control	Gifu	Mock	1.71265	0.190295	1910	663	4	4	Epidermis
Control1_seurat	3243	1652	Gifu_control	Gifu	Mock	1.7268	0.246685	2674	1650	23	23	Cortex
Control1_seurat	7110	2578	Gifu_control	Gifu	Mock	3.86779	1.20956	2550	1385	11	11	Epidermis
Control1_seurat	2977	1685	Gifu_control	Gifu	Mock	2.82163	0.671817	2651	1685	21	21	Epidermis
Control1_seurat	1093	784	Gifu_control	Gifu	Mock	3.84263	1.0979	1882	787	29	29	Cortex
Control1_seurat	4503	2315	Gifu_control	Gifu	Mock	5.3964	1.26582	2931	2084	12	12	Cortex
Control1_seurat	944	664	Gifu_control	Gifu	Mock	1.90678	0.529661	1902	676	25	25	Endodermis
Control1_seurat	5323	2623	Gifu_control	Gifu	Mock	1.69078	0.093932	2958	2131	1	1	Stele
Control1_seurat	2665	1347	Gifu_control	Gifu	Mock	2.55159	0.187617	2503	1347	11	11	Epidermis
Control1_seurat	784	516	Gifu_control	Gifu	Mock	3.69898	3.31633	1697	556	6	6	Stele
Control1_seurat	11912	3341	Gifu_control	Gifu	Mock	1.637	0.218267	2204	1069	11	11	Epidermis
Control1_seurat	2390	1285	Gifu_control	Gifu	Mock	3.05439	1.00418	2362	1285	23	23	Cortex
Control1_seurat	1473	984	Gifu_control	Gifu	Mock	0.543109	0.0678887	1849	984	6	6	Stele
Control1_seurat	4176	1983	Gifu_control	Gifu	Mock	1.84387	0.359195	2851	1857	5	5	Stele
Control1_seurat	1304	709	Gifu_control	Gifu	Mock	5.3681	0.766871	1870	709	4	4	Epidermis
Control1_seurat	1519	927	Gifu_control	Gifu	Mock	3.15997	0.197498	1882	927	13	13	Cortex
Control1_seurat	876	643	Gifu_control	Gifu	Mock	3.42466	2.39726	1825	668	4	4	Epidermis
Control1_seurat	2211	1215	Gifu_control	Gifu	Mock	4.47761	0.497512	2213	1215	21	21	Epidermis
Control1_seurat	1731	918	Gifu_control	Gifu	Mock	1.1554	0.23108	1938	918	27	27	Root Cap
Control1_seurat	3175	1584	Gifu_control	Gifu	Mock	4.72441	1.19685	2645	1583	17	17	Phloem
Control1_seurat	645	564	Gifu_control	Gifu	Mock	1.24031	2.48062	1560	643	1	1	Stele
Control1_seurat	1181	884	Gifu_control	Gifu	Mock	4.31837	1.35478	1824	884	7	7	Stele
Control1_seurat	591	502	Gifu_control	Gifu	Mock	1.35364	0.676819	1574	576	17	17	Phloem
Control1_seurat	2902	1483	Gifu_control	Gifu	Mock	0.516885	0.034459	2599	1482	10	10	Root Cap
Control1_seurat	8979	3524	Gifu_control	Gifu	Mock	1.25849	0.0445484	2090	1234	1	1	Stele
Control1_seurat	6108	2251	Gifu_control	Gifu	Mock	0.91683	0.0982318	2593	1466	5	5	Stele
Control1_seurat	10162	3635	Gifu_control	Gifu	Mock	1.37768	0.492029	2238	1244	2	2	Cortex
Control1_seurat	2420	1373	Gifu_control	Gifu	Mock	3.42975	0.950413	2384	1373	12	12	Cortex
Control1_seurat	4070	1810	Gifu_control	Gifu	Mock	2.62899	0.663391	2773	1723	11	11	Epidermis
Control1_seurat	1784	1063	Gifu_control	Gifu	Mock	9.36099	1.12108	1953	1063	16	16	Endodermis
Control1_seurat	3482	1812	Gifu_control	Gifu	Mock	0.430787	0.0574383	2708	1808	18	18	Endodermis
Control1_seurat	857	551	Gifu_control	Gifu	Mock	4.43407	0.233372	1755	583	24	24	Xylem
Control1_seurat	3869	1749	Gifu_control	Gifu	Mock	1.86095	0.542776	2736	1696	11	11	Epidermis
Control1_seurat	743	526	Gifu_control	Gifu	Mock	1.88425	0.13459	1646	584	27	27	Root Cap
Control1_seurat	2012	1115	Gifu_control	Gifu	Mock	4.07555	0.248509	2068	1115	9	9	Root Hair
Control1_seurat	1333	903	Gifu_control	Gifu	Mock	1.35034	0.450113	1879	903	14	14	Pericycle
Control1_seurat	1620	1034	Gifu_control	Gifu	Mock	4.75309	0.0617284	1888	1034	17	17	Phloem
Control1_seurat	2149	1104	Gifu_control	Gifu	Mock	1.9544	0	2160	1103	26	26	Stele
Control1_seurat	3239	1697	Gifu_control	Gifu	Mock	8.95338	1.23495	2707	1697	4	4	Epidermis
Control1_seurat	780	598	Gifu_control	Gifu	Mock	1.66667	1.41026	1718	626	3	3	Cortex
Control1_seurat	807	616	Gifu_control	Gifu	Mock	9.04585	1.73482	1737	644	14	14	Pericycle
Control1_seurat	3706	1499	Gifu_control	Gifu	Mock	1.24123	0.134916	2660	1475	21	21	Epidermis
Control1_seurat	1121	725	Gifu_control	Gifu	Mock	0.713649	0	1862	729	0	0	Pericycle
Control1_seurat	9150	3258	Gifu_control	Gifu	Mock	1.04918	0.0546448	2359	1239	17	17	Phloem
Control1_seurat	3911	1824	Gifu_control	Gifu	Mock	2.50575	0.562516	2752	1770	15	15	Cortex
Control1_seurat	3881	1796	Gifu_control	Gifu	Mock	3.04045	0.695697	2756	1741	16	16	Endodermis
Control1_seurat	8009	2926	Gifu_control	Gifu	Mock	0.686727	0.262205	2083	1090	2	2	Cortex
Control1_seurat	646	538	Gifu_control	Gifu	Mock	7.58514	1.85759	1601	612	4	4	Epidermis
Control1_seurat	1372	960	Gifu_control	Gifu	Mock	1.45773	1.38484	1810	959	13	13	Cortex
Control1_seurat	6047	2610	Gifu_control	Gifu	Mock	1.63718	0.297668	2699	1774	4	4	Epidermis
Control1_seurat	2258	1439	Gifu_control	Gifu	Mock	5.58016	0.708592	2258	1439	23	23	Cortex
Control1_seurat	960	630	Gifu_control	Gifu	Mock	0.625	0.208333	1875	660	27	27	Root Cap
Control1_seurat	2545	1489	Gifu_control	Gifu	Mock	2.75049	1.13949	2477	1489	17	17	Phloem
Control1_seurat	990	670	Gifu_control	Gifu	Mock	4.74747	0.30303	1948	674	4	4	Epidermis
Control1_seurat	1436	792	Gifu_control	Gifu	Mock	1.74095	0.208914	1830	792	27	27	Root Cap
Control1_seurat	6385	2285	Gifu_control	Gifu	Mock	0.720439	0.18794	2598	1432	0	0	Pericycle
Control1_seurat	773	629	Gifu_control	Gifu	Mock	1.81113	0.129366	1705	659	19	19	Meristem
Control1_seurat	2635	1648	Gifu_control	Gifu	Mock	0.189753	0	2538	1648	9	9	Root Hair
Control1_seurat	12422	4315	Gifu_control	Gifu	Mock	1.78715	0.708421	2183	1414	14	14	Pericycle
Control1_seurat	1607	1052	Gifu_control	Gifu	Mock	3.42253	0.808961	1866	1051	4	4	Epidermis
Control1_seurat	4969	2129	Gifu_control	Gifu	Mock	2.83759	2.63635	2786	1777	12	12	Cortex
Control1_seurat	689	482	Gifu_control	Gifu	Mock	2.90276	0.145138	1571	554	27	27	Root Cap
Control1_seurat	2185	1336	Gifu_control	Gifu	Mock	3.89016	1.28146	2190	1336	1	1	Stele
Control1_seurat	959	637	Gifu_control	Gifu	Mock	4.27529	1.14703	1904	643	16	16	Endodermis
Control1_seurat	5598	2274	Gifu_control	Gifu	Mock	2.35798	1.89353	2825	1675	15	15	Cortex
Control1_seurat	956	696	Gifu_control	Gifu	Mock	0.83682	0	1926	707	6	6	Stele
Control1_seurat	3831	1953	Gifu_control	Gifu	Mock	4.30697	0.130514	2806	1912	11	11	Epidermis
Control1_seurat	2159	1229	Gifu_control	Gifu	Mock	3.42751	0.648448	2170	1229	11	11	Epidermis
Control1_seurat	4006	2114	Gifu_control	Gifu	Mock	3.64453	0.324513	2903	2039	22	22	QC
Control1_seurat	1854	1107	Gifu_control	Gifu	Mock	1.40237	1.13269	1995	1107	12	12	Cortex
Control1_seurat	2399	1323	Gifu_control	Gifu	Mock	5.08545	0.0833681	2377	1323	17	17	Phloem
Control1_seurat	2507	1250	Gifu_control	Gifu	Mock	1.39609	0.119665	2417	1250	12	12	Cortex
Control1_seurat	5476	2031	Gifu_control	Gifu	Mock	3.59752	0.420015	2821	1544	9	9	Root Hair
Control1_seurat	9171	3294	Gifu_control	Gifu	Mock	1.62469	0.61062	2169	1215	8	8	Stele
Control1_seurat	2267	1122	Gifu_control	Gifu	Mock	3.83767	0.132333	2266	1122	11	11	Epidermis
Control1_seurat	1339	645	Gifu_control	Gifu	Mock	7.54294	1.34429	1883	645	11	11	Epidermis
Control1_seurat	3271	1783	Gifu_control	Gifu	Mock	2.41516	0.611434	2673	1783	15	15	Cortex
Control1_seurat	4765	2218	Gifu_control	Gifu	Mock	2.24554	0.0419727	2918	1940	17	17	Phloem
Control1_seurat	1029	711	Gifu_control	Gifu	Mock	0.777454	0.194363	1947	717	20	20	Endodermis
Control1_seurat	547	393	Gifu_control	Gifu	Mock	3.29068	0	1484	513	27	27	Root Cap
Control1_seurat	2505	1372	Gifu_control	Gifu	Mock	2.31537	0.798403	2436	1372	8	8	Stele
Control1_seurat	1998	1105	Gifu_control	Gifu	Mock	4.8048	1.001	2068	1105	3	3	Cortex
Control1_seurat	580	467	Gifu_control	Gifu	Mock	2.24138	0.344828	1573	556	3	3	Cortex
Control1_seurat	1172	808	Gifu_control	Gifu	Mock	3.66894	4.18089	1841	809	3	3	Cortex
Control1_seurat	527	379	Gifu_control	Gifu	Mock	1.70778	0.189753	1532	501	4	4	Epidermis
Control1_seurat	4441	2052	Gifu_control	Gifu	Mock	1.82391	0.337762	2870	1876	4	4	Epidermis
Control1_seurat	3270	1624	Gifu_control	Gifu	Mock	3.5474	2.04893	2682	1622	2	2	Cortex
Control1_seurat	873	671	Gifu_control	Gifu	Mock	0.45819	0.114548	1827	695	3	3	Cortex
Control1_seurat	1907	987	Gifu_control	Gifu	Mock	7.97063	0.891453	2023	987	9	9	Root Hair
Control1_seurat	10458	3404	Gifu_control	Gifu	Mock	2.24708	0.803213	2167	1154	12	12	Cortex
Control1_seurat	9075	3360	Gifu_control	Gifu	Mock	0.848485	0.0220386	2139	1224	2	2	Cortex
Control1_seurat	1644	1047	Gifu_control	Gifu	Mock	5.23114	0.304136	1916	1046	1	1	Stele
Control1_seurat	3337	1981	Gifu_control	Gifu	Mock	0.329637	0.179802	2731	1980	15	15	Cortex
Control1_seurat	844	616	Gifu_control	Gifu	Mock	5.33175	2.48815	1790	639	3	3	Cortex
Control1_seurat	1893	1107	Gifu_control	Gifu	Mock	4.38457	0.42261	2005	1107	4	4	Epidermis
Control1_seurat	7429	3046	Gifu_control	Gifu	Mock	1.38646	0.296137	2320	1513	6	6	Stele
Control1_seurat	1421	998	Gifu_control	Gifu	Mock	2.95567	1.97044	1823	998	7	7	Stele
Control1_seurat	3685	1601	Gifu_control	Gifu	Mock	3.36499	0.759837	2763	1577	16	16	Endodermis
Control1_seurat	819	579	Gifu_control	Gifu	Mock	4.884	0.4884	1753	602	16	16	Endodermis
Control1_seurat	914	683	Gifu_control	Gifu	Mock	0.875274	0.218818	1881	700	20	20	Endodermis
Control1_seurat	1396	939	Gifu_control	Gifu	Mock	2.00573	0	1837	939	21	21	Epidermis
Control1_seurat	2320	1306	Gifu_control	Gifu	Mock	4.74138	1.81034	2310	1306	12	12	Cortex
Control1_seurat	7828	2687	Gifu_control	Gifu	Mock	0.510986	0.166071	2206	1090	9	9	Root Hair
Control1_seurat	3236	1821	Gifu_control	Gifu	Mock	2.13226	0.803461	2667	1820	16	16	Endodermis
Control1_seurat	2635	1513	Gifu_control	Gifu	Mock	2.20114	0.303605	2506	1513	8	8	Stele
Control1_seurat	1563	981	Gifu_control	Gifu	Mock	3.58285	0.447857	1884	980	13	13	Cortex
Control1_seurat	4008	1599	Gifu_control	Gifu	Mock	1.74651	0.12475	2719	1525	4	4	Epidermis
Control1_seurat	1460	956	Gifu_control	Gifu	Mock	2.12329	0	1862	956	20	20	Endodermis
Control1_seurat	1281	831	Gifu_control	Gifu	Mock	2.8103	0.468384	1867	832	4	4	Epidermis
Control1_seurat	3208	1531	Gifu_control	Gifu	Mock	7.07606	0.685786	2613	1530	3	3	Cortex
Control1_seurat	502	440	Gifu_control	Gifu	Mock	2.58964	0.796813	1508	572	1	1	Stele
Control1_seurat	826	656	Gifu_control	Gifu	Mock	4.84262	0.242131	1767	679	7	7	Stele
Control1_seurat	6455	2902	Gifu_control	Gifu	Mock	2.54067	1.50271	2675	1881	15	15	Cortex
Control1_seurat	3382	1579	Gifu_control	Gifu	Mock	4.1987	0.35482	2663	1578	13	13	Cortex
Control1_seurat	3290	1523	Gifu_control	Gifu	Mock	3.49544	0.0607903	2643	1520	11	11	Epidermis
Control1_seurat	845	638	Gifu_control	Gifu	Mock	3.5503	1.30178	1788	661	1	1	Stele
Control1_seurat	2356	1321	Gifu_control	Gifu	Mock	0.551783	0	2341	1320	21	21	Epidermis
Control1_seurat	3746	2013	Gifu_control	Gifu	Mock	0.961025	0.240256	2788	1989	13	13	Cortex
Control1_seurat	3895	2009	Gifu_control	Gifu	Mock	2.51605	0	2827	1948	10	10	Root Cap
Control1_seurat	1965	1108	Gifu_control	Gifu	Mock	7.68448	0.101781	2037	1108	10	10	Root Cap
Control1_seurat	3721	1814	Gifu_control	Gifu	Mock	0.618113	0.268745	2733	1801	8	8	Stele
Control1_seurat	13462	3816	Gifu_control	Gifu	Mock	1.35195	0.185708	2426	1265	2	2	Cortex
Control1_seurat	3694	1740	Gifu_control	Gifu	Mock	1.13698	0.135355	2717	1720	5	5	Stele
Control1_seurat	3294	1659	Gifu_control	Gifu	Mock	2.45902	0.0303582	2678	1658	13	13	Cortex
Control1_seurat	1910	1098	Gifu_control	Gifu	Mock	4.13613	0.052356	2023	1098	6	6	Stele
Control1_seurat	2273	1256	Gifu_control	Gifu	Mock	0.879894	0.131984	2272	1256	20	20	Endodermis
Control1_seurat	2214	1189	Gifu_control	Gifu	Mock	0.948509	0.587173	2214	1189	3	3	Cortex
Control1_seurat	852	656	Gifu_control	Gifu	Mock	5.75117	0	1763	689	10	10	Root Cap
Control1_seurat	1820	1234	Gifu_control	Gifu	Mock	1.75824	0.274725	1940	1234	8	8	Stele
Control1_seurat	2085	986	Gifu_control	Gifu	Mock	1.6307	2.06235	2127	986	15	15	Cortex
Control1_seurat	717	578	Gifu_control	Gifu	Mock	1.3947	0.27894	1635	637	27	27	Root Cap
Control1_seurat	6129	2968	Gifu_control	Gifu	Mock	0.55474	0.358949	2702	1983	8	8	Stele
Control1_seurat	1963	1148	Gifu_control	Gifu	Mock	0.560367	0.254712	2046	1148	11	11	Epidermis
Control1_seurat	4009	1995	Gifu_control	Gifu	Mock	1.0227	0.124719	2813	1902	30	30	Epidermis
Control1_seurat	3389	1723	Gifu_control	Gifu	Mock	2.12452	0.295072	2682	1717	13	13	Cortex
Control1_seurat	9829	3121	Gifu_control	Gifu	Mock	1.10896	0.0508699	2281	1104	2	2	Cortex
Control1_seurat	4632	2223	Gifu_control	Gifu	Mock	0.194301	0.107945	2823	1965	15	15	Cortex
Control1_seurat	2404	975	Gifu_control	Gifu	Mock	8.81864	0.0831947	2356	975	10	10	Root Cap
Control1_seurat	3520	1679	Gifu_control	Gifu	Mock	0.909091	0.170455	2673	1668	20	20	Endodermis
Control1_seurat	3680	2112	Gifu_control	Gifu	Mock	3.94022	0.380435	2890	2077	23	23	Cortex
Control1_seurat	547	444	Gifu_control	Gifu	Mock	3.29068	0.182815	1490	559	17	17	Phloem
Control1_seurat	3060	1485	Gifu_control	Gifu	Mock	1.04575	0.228758	2601	1485	6	6	Stele
Control1_seurat	2010	1098	Gifu_control	Gifu	Mock	2.73632	0.39801	2080	1098	20	20	Endodermis
Control1_seurat	2199	1176	Gifu_control	Gifu	Mock	2.72851	0.272851	2201	1176	3	3	Cortex
Control1_seurat	1638	1099	Gifu_control	Gifu	Mock	1.03785	0.30525	1885	1097	1	1	Stele
Control1_seurat	1502	946	Gifu_control	Gifu	Mock	1.86418	0.466045	1884	946	3	3	Cortex
Control1_seurat	1067	799	Gifu_control	Gifu	Mock	1.31209	0.187441	1848	806	14	14	Pericycle
Control1_seurat	6220	2660	Gifu_control	Gifu	Mock	1.44695	0.22508	2682	1767	15	15	Cortex
Control1_seurat	1328	851	Gifu_control	Gifu	Mock	0.527108	0.753012	1868	851	22	22	QC
Control1_seurat	3857	1822	Gifu_control	Gifu	Mock	0.311123	0.0777807	2815	1775	26	26	Stele
Control1_seurat	2851	1363	Gifu_control	Gifu	Mock	3.89337	0.175377	2550	1363	11	11	Epidermis
Control1_seurat	2142	1152	Gifu_control	Gifu	Mock	7.04949	0.840336	2162	1152	4	4	Epidermis
Control1_seurat	2421	1236	Gifu_control	Gifu	Mock	3.59356	0.371747	2373	1236	11	11	Epidermis
Control1_seurat	1090	722	Gifu_control	Gifu	Mock	5.87156	0.733945	1832	729	3	3	Cortex
Control1_seurat	3700	1764	Gifu_control	Gifu	Mock	1.81081	0.243243	2735	1751	13	13	Cortex
Control1_seurat	1961	1064	Gifu_control	Gifu	Mock	8.2101	0.713921	2054	1064	11	11	Epidermis
Control1_seurat	2452	1630	Gifu_control	Gifu	Mock	5.34258	1.34584	2420	1628	1	1	Stele
Control1_seurat	2849	1709	Gifu_control	Gifu	Mock	3.159	0.596701	2638	1709	0	0	Pericycle
Control1_seurat	2119	1418	Gifu_control	Gifu	Mock	3.39783	0.424729	2128	1418	1	1	Stele
Control1_seurat	2189	1250	Gifu_control	Gifu	Mock	0.77661	1.18776	2192	1250	6	6	Stele
Control1_seurat	3224	1551	Gifu_control	Gifu	Mock	3.59801	0.186104	2643	1550	11	11	Epidermis
Control1_seurat	4433	2199	Gifu_control	Gifu	Mock	2.18813	0.451162	2877	2007	18	18	Endodermis
Control1_seurat	1537	953	Gifu_control	Gifu	Mock	1.69161	0.0650618	1888	953	7	7	Stele
Control1_seurat	720	547	Gifu_control	Gifu	Mock	8.88889	1.94444	1660	602	3	3	Cortex
Control1_seurat	2403	1263	Gifu_control	Gifu	Mock	2.99625	0.249688	2372	1263	5	5	Stele
Control1_seurat	1047	614	Gifu_control	Gifu	Mock	7.35435	1.43266	1896	624	12	12	Cortex
Control1_seurat	926	657	Gifu_control	Gifu	Mock	4.31965	0.971922	1854	682	18	18	Endodermis
Control1_seurat	2222	1280	Gifu_control	Gifu	Mock	4.45545	1.57516	2222	1279	12	12	Cortex
Control1_seurat	1125	738	Gifu_control	Gifu	Mock	9.06667	0.177778	1868	740	15	15	Cortex
Control1_seurat	2950	1538	Gifu_control	Gifu	Mock	1.28814	0.237288	2601	1538	30	30	Epidermis
Control1_seurat	4228	1699	Gifu_control	Gifu	Mock	0.520341	0.0236518	2738	1578	6	6	Stele
Control1_seurat	1790	1162	Gifu_control	Gifu	Mock	2.68156	1.34078	1941	1162	15	15	Cortex
Control1_seurat	1499	790	Gifu_control	Gifu	Mock	7.13809	1.53436	1883	790	15	15	Cortex
Control1_seurat	973	729	Gifu_control	Gifu	Mock	5.3443	1.54162	1935	739	12	12	Cortex
Control1_seurat	6971	2870	Gifu_control	Gifu	Mock	1.82183	0.286903	2758	1690	17	17	Phloem
Control1_seurat	2790	1494	Gifu_control	Gifu	Mock	2.29391	0.286738	2537	1494	14	14	Pericycle
Control1_seurat	1094	786	Gifu_control	Gifu	Mock	1.64534	0.274223	1861	787	29	29	Cortex
Control1_seurat	2509	1412	Gifu_control	Gifu	Mock	2.78996	0.836987	2442	1412	15	15	Cortex
Control1_seurat	877	680	Gifu_control	Gifu	Mock	1.59635	1.59635	1833	699	6	6	Stele
Control1_seurat	7278	2920	Gifu_control	Gifu	Mock	3.39379	0.453421	2455	1493	0	0	Pericycle
Control1_seurat	1856	1103	Gifu_control	Gifu	Mock	5.65733	0.75431	1982	1103	4	4	Epidermis
Control1_seurat	3815	1878	Gifu_control	Gifu	Mock	2.5426	0.471822	2778	1829	21	21	Epidermis
Control1_seurat	997	649	Gifu_control	Gifu	Mock	6.92076	0.601805	1959	661	4	4	Epidermis
Control1_seurat	1404	959	Gifu_control	Gifu	Mock	3.56125	0.356125	1836	959	19	19	Meristem
Control1_seurat	8194	2481	Gifu_control	Gifu	Mock	0.207469	0.0366122	2165	888	2	2	Cortex
Control1_seurat	1048	721	Gifu_control	Gifu	Mock	6.10687	0.572519	1911	729	12	12	Cortex
Control1_seurat	2025	1249	Gifu_control	Gifu	Mock	4.54321	0.197531	2068	1249	11	11	Epidermis
Control1_seurat	1492	872	Gifu_control	Gifu	Mock	8.64611	0.469169	1862	872	9	9	Root Hair
Control1_seurat	2672	1531	Gifu_control	Gifu	Mock	2.65719	0.374251	2536	1531	10	10	Root Cap
Control1_seurat	1684	1071	Gifu_control	Gifu	Mock	3.91924	0.296912	1911	1071	11	11	Epidermis
Control1_seurat	561	458	Gifu_control	Gifu	Mock	3.56506	0.178253	1537	545	1	1	Stele
Control1_seurat	2219	1138	Gifu_control	Gifu	Mock	6.94006	0.315457	2221	1138	4	4	Epidermis
Control1_seurat	3084	1478	Gifu_control	Gifu	Mock	4.40986	0.745785	2605	1478	3	3	Cortex
Control1_seurat	7243	2865	Gifu_control	Gifu	Mock	3.09264	0.276129	2345	1459	15	15	Cortex
Control1_seurat	7882	2791	Gifu_control	Gifu	Mock	1.47171	0.152246	2218	1122	2	2	Cortex
Control1_seurat	1826	1013	Gifu_control	Gifu	Mock	0.383352	0.164294	1998	1013	26	26	Stele
Control1_seurat	3437	1848	Gifu_control	Gifu	Mock	1.8039	0.581903	2735	1845	3	3	Cortex
Control1_seurat	3610	1747	Gifu_control	Gifu	Mock	0.304709	0.0277008	2719	1737	5	5	Stele
Control1_seurat	600	517	Gifu_control	Gifu	Mock	1	0	1494	610	0	0	Pericycle
Control1_seurat	1038	711	Gifu_control	Gifu	Mock	1.44509	0.289017	1856	721	16	16	Endodermis
Control1_seurat	7921	3047	Gifu_control	Gifu	Mock	0.429239	0.113622	2151	1166	1	1	Stele
Control1_seurat	3807	1604	Gifu_control	Gifu	Mock	1.23457	0.288941	2826	1543	24	24	Xylem
Control1_seurat	635	514	Gifu_control	Gifu	Mock	2.51969	0	1610	585	8	8	Stele
Control1_seurat	769	590	Gifu_control	Gifu	Mock	4.55137	0.650195	1676	626	10	10	Root Cap
Control1_seurat	925	671	Gifu_control	Gifu	Mock	2.27027	2.05405	1891	684	8	8	Stele
Control1_seurat	4297	2073	Gifu_control	Gifu	Mock	0.930882	0.11636	2847	1917	5	5	Stele
Control1_seurat	527	445	Gifu_control	Gifu	Mock	2.65655	0.379507	1472	564	1	1	Stele
Control1_seurat	525	410	Gifu_control	Gifu	Mock	7.04762	0.952381	1524	529	26	26	Stele
Control1_seurat	2997	1571	Gifu_control	Gifu	Mock	1.33467	0.266934	2620	1571	16	16	Endodermis
Control1_seurat	1056	640	Gifu_control	Gifu	Mock	3.31439	0.662879	1896	652	18	18	Endodermis
Control1_seurat	1275	784	Gifu_control	Gifu	Mock	4.70588	0	1864	783	9	9	Root Hair
Control1_seurat	1346	784	Gifu_control	Gifu	Mock	0.817236	0.222883	1914	784	13	13	Cortex
Control1_seurat	1552	981	Gifu_control	Gifu	Mock	6.4433	1.15979	1854	981	4	4	Epidermis
Control1_seurat	13136	4149	Gifu_control	Gifu	Mock	0.707978	0.34257	2277	1429	18	18	Endodermis
Control1_seurat	2656	1551	Gifu_control	Gifu	Mock	0.414157	0.0376506	2540	1551	10	10	Root Cap
Control1_seurat	1544	1099	Gifu_control	Gifu	Mock	3.69171	0.841969	1802	1099	1	1	Stele
Control1_seurat	3189	1588	Gifu_control	Gifu	Mock	3.26121	0.344936	2657	1588	21	21	Epidermis
Control1_seurat	1025	760	Gifu_control	Gifu	Mock	3.12195	1.17073	1929	764	12	12	Cortex
Control1_seurat	2247	1357	Gifu_control	Gifu	Mock	3.24878	1.55763	2247	1357	3	3	Cortex
Control1_seurat	7302	2940	Gifu_control	Gifu	Mock	0.657354	0.205423	2286	1412	4	4	Epidermis
Control1_seurat	5869	2235	Gifu_control	Gifu	Mock	0.630431	0.136309	2738	1561	2	2	Cortex
Control1_seurat	1822	1066	Gifu_control	Gifu	Mock	2.90889	0.548847	1985	1066	8	8	Stele
Control1_seurat	2997	1697	Gifu_control	Gifu	Mock	2.76944	0.533867	2660	1697	7	7	Stele
Control1_seurat	817	613	Gifu_control	Gifu	Mock	3.91677	1.46879	1747	641	3	3	Cortex
Control1_seurat	9606	3398	Gifu_control	Gifu	Mock	1.66563	0.322715	2233	1263	24	24	Xylem
Control1_seurat	1896	1136	Gifu_control	Gifu	Mock	1.21308	0.263713	2013	1136	6	6	Stele
Control1_seurat	4597	2146	Gifu_control	Gifu	Mock	3.21949	1.87079	2845	1908	21	21	Epidermis
Control1_seurat	3313	1692	Gifu_control	Gifu	Mock	1.96197	0.452762	2719	1691	30	30	Epidermis
Control1_seurat	2944	1335	Gifu_control	Gifu	Mock	3.0231	1.6644	2596	1334	15	15	Cortex
Control1_seurat	7803	2656	Gifu_control	Gifu	Mock	2.44778	0.0768935	2153	1009	11	11	Epidermis
Control1_seurat	2817	1521	Gifu_control	Gifu	Mock	5.11182	0.638978	2577	1521	18	18	Endodermis
Control1_seurat	3237	1685	Gifu_control	Gifu	Mock	1.11214	0.154464	2654	1684	26	26	Stele
Control1_seurat	753	493	Gifu_control	Gifu	Mock	4.24967	0.531208	1697	528	9	9	Root Hair
Control1_seurat	4970	2083	Gifu_control	Gifu	Mock	2.1328	0.342052	2726	1692	18	18	Endodermis
Control1_seurat	856	662	Gifu_control	Gifu	Mock	4.20561	1.28505	1798	685	3	3	Cortex
Control1_seurat	4847	2521	Gifu_control	Gifu	Mock	1.87745	0.206313	2990	2193	14	14	Pericycle
Control1_seurat	1325	908	Gifu_control	Gifu	Mock	2.03774	3.62264	1834	908	3	3	Cortex
Control1_seurat	1319	876	Gifu_control	Gifu	Mock	3.48749	0.530705	1875	876	0	0	Pericycle
Control1_seurat	3310	1830	Gifu_control	Gifu	Mock	0.906344	0.60423	2712	1830	21	21	Epidermis
Control1_seurat	941	710	Gifu_control	Gifu	Mock	5.52604	0.42508	1893	721	16	16	Endodermis
Control1_seurat	786	540	Gifu_control	Gifu	Mock	1.14504	0	1757	575	0	0	Pericycle
Control1_seurat	591	456	Gifu_control	Gifu	Mock	1.52284	1.18443	1505	557	27	27	Root Cap
Control1_seurat	1633	970	Gifu_control	Gifu	Mock	0.673607	0.244948	1936	970	13	13	Cortex
Control1_seurat	587	513	Gifu_control	Gifu	Mock	1.1925	0.170358	1537	594	1	1	Stele
Control1_seurat	2186	1162	Gifu_control	Gifu	Mock	2.56176	0.274474	2191	1161	24	24	Xylem
Control1_seurat	7808	3327	Gifu_control	Gifu	Mock	2.17725	0.358607	2159	1282	30	30	Epidermis
Control1_seurat	8496	2993	Gifu_control	Gifu	Mock	2.00094	0.200094	2264	1108	17	17	Phloem
Control1_seurat	3294	1698	Gifu_control	Gifu	Mock	0.880389	0.485732	2720	1697	23	23	Cortex
Control1_seurat	596	395	Gifu_control	Gifu	Mock	3.52349	2.68456	1560	503	16	16	Endodermis
Control1_seurat	8175	3126	Gifu_control	Gifu	Mock	0.819572	0.501529	2058	1154	13	13	Cortex
Control1_seurat	1819	1132	Gifu_control	Gifu	Mock	0.769654	0.164926	1963	1131	1	1	Stele
Control1_seurat	19084	4546	Gifu_control	Gifu	Mock	0.707399	0.1572	2237	1135	13	13	Cortex
Control1_seurat	2640	1423	Gifu_control	Gifu	Mock	3.63636	0.416667	2501	1423	15	15	Cortex
Control1_seurat	6272	2343	Gifu_control	Gifu	Mock	3.57143	0.510204	2566	1440	11	11	Epidermis
Control1_seurat	1133	796	Gifu_control	Gifu	Mock	6.09003	0.970874	1857	797	20	20	Endodermis
Control1_seurat	2878	1471	Gifu_control	Gifu	Mock	1.25087	0.208478	2581	1471	3	3	Cortex
Control1_seurat	1142	760	Gifu_control	Gifu	Mock	2.01401	0.175131	1901	761	20	20	Endodermis
Control1_seurat	1390	828	Gifu_control	Gifu	Mock	8.56115	0.503597	1890	828	14	14	Pericycle
Control1_seurat	1084	733	Gifu_control	Gifu	Mock	6.18081	0.369004	1870	739	3	3	Cortex
Control1_seurat	787	587	Gifu_control	Gifu	Mock	9.78399	0.508259	1711	625	19	19	Meristem
Control1_seurat	1297	829	Gifu_control	Gifu	Mock	2.00463	0.462606	1863	829	11	11	Epidermis
Control1_seurat	8834	3361	Gifu_control	Gifu	Mock	3.02241	0.328277	2099	1094	0	0	Pericycle
Control1_seurat	2683	1557	Gifu_control	Gifu	Mock	4.17443	0.186359	2549	1557	15	15	Cortex
Control1_seurat	1567	937	Gifu_control	Gifu	Mock	4.78622	0	1814	937	10	10	Root Cap
Control1_seurat	2176	1399	Gifu_control	Gifu	Mock	2.61949	0.183824	2180	1399	28	28	Phloem
Control1_seurat	1909	1203	Gifu_control	Gifu	Mock	3.45731	0.471451	2010	1203	8	8	Stele
Control1_seurat	1081	716	Gifu_control	Gifu	Mock	4.53284	0.0925069	1897	716	25	25	Endodermis
Control1_seurat	9503	3114	Gifu_control	Gifu	Mock	1.59949	0.589288	2437	1169	2	2	Cortex
Control1_seurat	2891	1625	Gifu_control	Gifu	Mock	0.484262	0.10377	2615	1624	12	12	Cortex
Control1_seurat	5915	2964	Gifu_control	Gifu	Mock	3.33052	0.659341	2826	2083	13	13	Cortex
Control1_seurat	1134	802	Gifu_control	Gifu	Mock	3.26279	1.14638	1902	801	1	1	Stele
Control1_seurat	728	546	Gifu_control	Gifu	Mock	6.59341	2.88462	1673	587	3	3	Cortex
Control1_seurat	4143	2108	Gifu_control	Gifu	Mock	2.63094	0.120685	2855	2008	9	9	Root Hair
Control1_seurat	4025	2005	Gifu_control	Gifu	Mock	2.45963	0.248447	2835	1932	16	16	Endodermis
Control1_seurat	1668	1061	Gifu_control	Gifu	Mock	6.17506	0.359712	1894	1061	4	4	Epidermis
Control1_seurat	1780	1042	Gifu_control	Gifu	Mock	3.70787	0.224719	1963	1042	12	12	Cortex
Control1_seurat	1082	782	Gifu_control	Gifu	Mock	1.20148	0.0924214	1917	785	12	12	Cortex
Control1_seurat	1183	630	Gifu_control	Gifu	Mock	8.03043	3.2967	1884	632	11	11	Epidermis
Control1_seurat	519	466	Gifu_control	Gifu	Mock	0.963391	0.192678	1455	599	1	1	Stele
Control1_seurat	2266	1182	Gifu_control	Gifu	Mock	5.95763	0.0882613	2264	1182	24	24	Xylem
Control1_seurat	1951	1256	Gifu_control	Gifu	Mock	3.94669	1.94772	2012	1256	3	3	Cortex
Control1_seurat	2482	1343	Gifu_control	Gifu	Mock	4.95568	1.16841	2423	1343	25	25	Endodermis
Control1_seurat	4565	1889	Gifu_control	Gifu	Mock	2.78204	0.963855	2827	1663	16	16	Endodermis
Control1_seurat	4127	1882	Gifu_control	Gifu	Mock	2.01115	0.169615	2821	1788	5	5	Stele
Control1_seurat	7272	3324	Gifu_control	Gifu	Mock	3.10781	2.0077	2569	1740	23	23	Cortex
Control1_seurat	1385	857	Gifu_control	Gifu	Mock	0.361011	0.0722022	1884	857	21	21	Epidermis
Control1_seurat	763	588	Gifu_control	Gifu	Mock	5.89777	2.75229	1685	631	15	15	Cortex
Control1_seurat	1029	709	Gifu_control	Gifu	Mock	3.98445	0.0971817	1929	718	11	11	Epidermis
Control1_seurat	967	779	Gifu_control	Gifu	Mock	1.86143	0.620476	1934	792	22	22	QC
Control1_seurat	701	509	Gifu_control	Gifu	Mock	1.42653	0.142653	1662	561	4	4	Epidermis
Control1_seurat	4382	2352	Gifu_control	Gifu	Mock	2.51027	0.502054	2987	2185	1	1	Stele
Control1_seurat	6084	2404	Gifu_control	Gifu	Mock	2.21893	0.493097	2625	1620	11	11	Epidermis
Control1_seurat	1552	969	Gifu_control	Gifu	Mock	2.06186	0.257732	1871	969	10	10	Root Cap
Control1_seurat	2312	1286	Gifu_control	Gifu	Mock	0.821799	0.0432526	2302	1286	5	5	Stele
Control1_seurat	531	446	Gifu_control	Gifu	Mock	6.96798	0.376648	1487	562	23	23	Cortex
Control1_seurat	854	439	Gifu_control	Gifu	Mock	4.09836	1.28806	1821	470	3	3	Cortex
Control1_seurat	735	590	Gifu_control	Gifu	Mock	2.58503	1.76871	1690	635	1	1	Stele
Control1_seurat	3479	1814	Gifu_control	Gifu	Mock	1.32222	1.14976	2717	1803	3	3	Cortex
Control1_seurat	1209	759	Gifu_control	Gifu	Mock	9.26385	0.496278	1885	759	11	11	Epidermis
Control1_seurat	699	580	Gifu_control	Gifu	Mock	1.8598	0.429185	1656	629	1	1	Stele
Control1_seurat	1746	1104	Gifu_control	Gifu	Mock	0.687285	0.229095	1931	1104	9	9	Root Hair
Control1_seurat	2812	1369	Gifu_control	Gifu	Mock	4.26743	0.177809	2565	1368	9	9	Root Hair
Control1_seurat	2916	1635	Gifu_control	Gifu	Mock	1.13169	0	2609	1635	13	13	Cortex
Control1_seurat	2022	937	Gifu_control	Gifu	Mock	5.04451	2.17606	2091	937	15	15	Cortex
Control1_seurat	1745	1078	Gifu_control	Gifu	Mock	5.50143	0.458453	1933	1078	4	4	Epidermis
Control1_seurat	1022	706	Gifu_control	Gifu	Mock	1.46771	0.684932	1942	712	7	7	Stele
Control1_seurat	17011	4261	Gifu_control	Gifu	Mock	1.18747	0.158721	2131	1059	0	0	Pericycle
Control1_seurat	1221	887	Gifu_control	Gifu	Mock	5.56921	0.1638	1874	887	20	20	Endodermis
Control1_seurat	2442	926	Gifu_control	Gifu	Mock	7.28911	1.10565	2356	926	11	11	Epidermis
Control1_seurat	1922	1152	Gifu_control	Gifu	Mock	2.60146	0.676379	2017	1152	12	12	Cortex
Control1_seurat	3452	1711	Gifu_control	Gifu	Mock	1.12978	0.376593	2715	1703	18	18	Endodermis
Control1_seurat	2029	1197	Gifu_control	Gifu	Mock	1.72499	0.443568	2067	1197	17	17	Phloem
Control1_seurat	9335	3371	Gifu_control	Gifu	Mock	0.417783	0.128548	2093	1230	2	2	Cortex
Control1_seurat	18163	4683	Gifu_control	Gifu	Mock	0.671695	0.319331	2193	1279	13	13	Cortex
Control1_seurat	1372	969	Gifu_control	Gifu	Mock	8.74636	2.04082	1807	969	3	3	Cortex
Control1_seurat	2721	1439	Gifu_control	Gifu	Mock	3.05035	0.29401	2540	1439	9	9	Root Hair
Control1_seurat	2579	1482	Gifu_control	Gifu	Mock	7.2121	0.465297	2485	1481	1	1	Stele
Control1_seurat	9919	3533	Gifu_control	Gifu	Mock	1.93568	1.34086	2188	1283	12	12	Cortex
Control1_seurat	1386	802	Gifu_control	Gifu	Mock	3.1746	0	1850	802	16	16	Endodermis
Control1_seurat	825	613	Gifu_control	Gifu	Mock	1.45455	0.121212	1775	637	8	8	Stele
Control1_seurat	1877	1133	Gifu_control	Gifu	Mock	5.86042	1.06553	1992	1133	4	4	Epidermis
Control1_seurat	1659	1073	Gifu_control	Gifu	Mock	0.421941	0.241109	1910	1073	15	15	Cortex
Control1_seurat	2486	1430	Gifu_control	Gifu	Mock	0.643604	0.160901	2432	1429	23	23	Cortex
Control1_seurat	710	570	Gifu_control	Gifu	Mock	2.25352	0.422535	1661	611	15	15	Cortex
Control1_seurat	3279	1746	Gifu_control	Gifu	Mock	5.276	2.22629	2722	1743	3	3	Cortex
Control1_seurat	2513	1254	Gifu_control	Gifu	Mock	2.02945	0.198965	2423	1254	0	0	Pericycle
Control1_seurat	2671	1366	Gifu_control	Gifu	Mock	1.7222	0.0374392	2493	1366	6	6	Stele
Control1_seurat	2783	1473	Gifu_control	Gifu	Mock	1.36543	0.14373	2552	1473	9	9	Root Hair
Control1_seurat	615	476	Gifu_control	Gifu	Mock	6.34146	1.78862	1585	557	14	14	Pericycle
Control1_seurat	1316	782	Gifu_control	Gifu	Mock	4.02736	0.0759878	1843	782	24	24	Xylem
Control1_seurat	809	592	Gifu_control	Gifu	Mock	4.44994	0	1760	617	3	3	Cortex
Control1_seurat	1472	1025	Gifu_control	Gifu	Mock	3.05707	0.271739	1834	1025	22	22	QC
Control1_seurat	3153	1569	Gifu_control	Gifu	Mock	2.12496	0.0951475	2652	1569	9	9	Root Hair
Control1_seurat	10482	4011	Gifu_control	Gifu	Mock	3.31044	0.772753	2218	1291	1	1	Stele
Control1_seurat	4124	1564	Gifu_control	Gifu	Mock	0.800194	0.0484966	2719	1446	19	19	Meristem
Control1_seurat	2206	1406	Gifu_control	Gifu	Mock	5.93835	1.85857	2206	1405	7	7	Stele
Control1_seurat	6724	2713	Gifu_control	Gifu	Mock	1.39798	0.223081	2740	1686	2	2	Cortex
Control1_seurat	1245	828	Gifu_control	Gifu	Mock	2.89157	0.562249	1874	828	4	4	Epidermis
Control1_seurat	2423	1427	Gifu_control	Gifu	Mock	4.87	0.330169	2390	1427	14	14	Pericycle
Control1_seurat	5083	2174	Gifu_control	Gifu	Mock	2.06571	0.432815	2768	1742	18	18	Endodermis
Control1_seurat	7219	2711	Gifu_control	Gifu	Mock	1.08048	0.138523	2590	1446	2	2	Cortex
Control1_seurat	1175	791	Gifu_control	Gifu	Mock	3.57447	0.170213	1870	791	26	26	Stele
Control1_seurat	4473	2520	Gifu_control	Gifu	Mock	5.29846	1.45316	3025	2311	23	23	Cortex
Control1_seurat	3281	1432	Gifu_control	Gifu	Mock	5.72996	1.67632	2676	1429	15	15	Cortex
Control1_seurat	3786	2123	Gifu_control	Gifu	Mock	5.54675	1.42631	2863	2082	8	8	Stele
Control1_seurat	1299	932	Gifu_control	Gifu	Mock	0.615858	0.230947	1819	932	0	0	Pericycle
Control1_seurat	1232	888	Gifu_control	Gifu	Mock	2.3539	0.324675	1846	890	14	14	Pericycle
Control1_seurat	1117	800	Gifu_control	Gifu	Mock	1.34288	0	1889	802	3	3	Cortex
Control1_seurat	589	498	Gifu_control	Gifu	Mock	4.0747	0.679117	1555	582	29	29	Cortex
Control1_seurat	1480	952	Gifu_control	Gifu	Mock	1.35135	1.14865	1876	952	6	6	Stele
Control1_seurat	2024	1232	Gifu_control	Gifu	Mock	4.24901	0.790514	2080	1232	12	12	Cortex
Control1_seurat	965	711	Gifu_control	Gifu	Mock	4.35233	0.310881	1928	719	19	19	Meristem
Control1_seurat	2630	1467	Gifu_control	Gifu	Mock	0.912548	0.114068	2489	1467	7	7	Stele
Control1_seurat	3832	1929	Gifu_control	Gifu	Mock	2.68789	0.808977	2780	1888	15	15	Cortex
Control1_seurat	2504	1353	Gifu_control	Gifu	Mock	4.11342	1.63738	2433	1353	15	15	Cortex
Control1_seurat	2110	1211	Gifu_control	Gifu	Mock	2.60664	0	2133	1211	23	23	Cortex
Control1_seurat	1744	1116	Gifu_control	Gifu	Mock	4.75917	0.802752	1926	1116	12	12	Cortex
Control1_seurat	2672	1251	Gifu_control	Gifu	Mock	0.898204	0.112275	2479	1251	11	11	Epidermis
Control1_seurat	1482	894	Gifu_control	Gifu	Mock	6.81511	0.134953	1861	894	9	9	Root Hair
Control1_seurat	1812	1044	Gifu_control	Gifu	Mock	1.43488	0.386313	1982	1044	12	12	Cortex
Control1_seurat	1373	698	Gifu_control	Gifu	Mock	9.83248	1.748	1871	698	12	12	Cortex
Control1_seurat	1578	1038	Gifu_control	Gifu	Mock	3.16857	1.07731	1862	1038	4	4	Epidermis
Control1_seurat	809	678	Gifu_control	Gifu	Mock	3.09023	0.247219	1744	708	22	22	QC
Control1_seurat	7840	2721	Gifu_control	Gifu	Mock	0.0892857	0.0255102	2124	1100	21	21	Epidermis
Control1_seurat	6020	2447	Gifu_control	Gifu	Mock	1.51163	0.481728	2726	1695	1	1	Stele
Control1_seurat	1944	1065	Gifu_control	Gifu	Mock	1.23457	0.668724	2040	1065	21	21	Epidermis
Control1_seurat	2531	1412	Gifu_control	Gifu	Mock	1.85697	0.790202	2445	1412	3	3	Cortex
Control1_seurat	1830	1056	Gifu_control	Gifu	Mock	0.437158	0.0546448	1991	1056	0	0	Pericycle
Control1_seurat	610	496	Gifu_control	Gifu	Mock	1.14754	0	1609	561	21	21	Epidermis
Control1_seurat	1161	847	Gifu_control	Gifu	Mock	1.11972	0.430663	1894	847	6	6	Stele
Control1_seurat	1626	1083	Gifu_control	Gifu	Mock	3.01353	0.369004	1908	1083	1	1	Stele
Control1_seurat	1371	910	Gifu_control	Gifu	Mock	4.01167	1.45879	1800	910	0	0	Pericycle
Control1_seurat	3130	1660	Gifu_control	Gifu	Mock	5.39936	2.42812	2657	1659	2	2	Cortex
Control1_seurat	828	640	Gifu_control	Gifu	Mock	5.7971	0.241546	1768	663	6	6	Stele
Control1_seurat	1773	1047	Gifu_control	Gifu	Mock	3.89171	0.282008	1944	1047	16	16	Endodermis
Control1_seurat	1197	852	Gifu_control	Gifu	Mock	1.33668	0.167084	1874	852	6	6	Stele
Control1_seurat	840	664	Gifu_control	Gifu	Mock	6.90476	0.595238	1782	686	6	6	Stele
Control1_seurat	805	661	Gifu_control	Gifu	Mock	1.98758	0.496894	1735	686	1	1	Stele
Control1_seurat	1339	872	Gifu_control	Gifu	Mock	2.31516	0.0746826	1886	872	11	11	Epidermis
Control1_seurat	9295	3383	Gifu_control	Gifu	Mock	0.656267	0.215169	2128	1274	13	13	Cortex
Control1_seurat	3415	1748	Gifu_control	Gifu	Mock	5.15373	0.146413	2773	1733	10	10	Root Cap
Control1_seurat	7198	3086	Gifu_control	Gifu	Mock	1.16699	0.819672	2487	1593	2	2	Cortex
Control1_seurat	1335	837	Gifu_control	Gifu	Mock	4.56929	0.599251	1870	837	6	6	Stele
Control1_seurat	3738	1795	Gifu_control	Gifu	Mock	3.23703	0.401284	2792	1762	16	16	Endodermis
Control1_seurat	1419	999	Gifu_control	Gifu	Mock	3.24172	0.775194	1825	999	3	3	Cortex
Control1_seurat	4545	2160	Gifu_control	Gifu	Mock	1.21012	0.110011	2875	1948	18	18	Endodermis
Control1_seurat	2572	1162	Gifu_control	Gifu	Mock	6.60964	0.622084	2442	1162	9	9	Root Hair
Control1_seurat	2575	1713	Gifu_control	Gifu	Mock	3.02913	1.04854	2510	1711	1	1	Stele
Control1_seurat	3264	1751	Gifu_control	Gifu	Mock	1.22549	0.153186	2667	1751	14	14	Pericycle
Control1_seurat	881	702	Gifu_control	Gifu	Mock	2.83768	0.908059	1791	725	19	19	Meristem
Control1_seurat	2701	1342	Gifu_control	Gifu	Mock	2.73973	0.185117	2518	1342	16	16	Endodermis
Control1_seurat	7404	3154	Gifu_control	Gifu	Mock	3.40357	0.243112	2360	1518	3	3	Cortex
Control1_seurat	2406	1300	Gifu_control	Gifu	Mock	4.53034	1.20532	2374	1300	12	12	Cortex
Control1_seurat	16024	4040	Gifu_control	Gifu	Mock	0.736395	0.224663	2389	1245	2	2	Cortex
Control1_seurat	6663	2898	Gifu_control	Gifu	Mock	0.165091	0.0450248	2567	1753	5	5	Stele
Control1_seurat	984	704	Gifu_control	Gifu	Mock	2.43902	0.609756	1947	705	8	8	Stele
Control1_seurat	3920	1794	Gifu_control	Gifu	Mock	1.73469	0.229592	2758	1743	12	12	Cortex
Control1_seurat	2351	1463	Gifu_control	Gifu	Mock	3.82816	0.978307	2342	1463	14	14	Pericycle
Control1_seurat	3815	2043	Gifu_control	Gifu	Mock	3.32896	1.23198	2820	2013	7	7	Stele
Control1_seurat	813	591	Gifu_control	Gifu	Mock	6.15006	0.738007	1735	618	9	9	Root Hair
Control1_seurat	1616	1002	Gifu_control	Gifu	Mock	2.90842	0.371287	1882	1002	0	0	Pericycle
Control1_seurat	5618	2619	Gifu_control	Gifu	Mock	0.747597	0.177999	2819	1973	1	1	Stele
Control1_seurat	1385	872	Gifu_control	Gifu	Mock	2.59928	0.0722022	1871	872	9	9	Root Hair
Control1_seurat	7664	3274	Gifu_control	Gifu	Mock	0.665449	1.04384	2199	1333	3	3	Cortex
Control1_seurat	526	443	Gifu_control	Gifu	Mock	1.90114	0.95057	1502	561	1	1	Stele
Control1_seurat	2938	1474	Gifu_control	Gifu	Mock	1.12321	0.10211	2586	1474	6	6	Stele
Control1_seurat	2262	1290	Gifu_control	Gifu	Mock	3.97878	0.309461	2262	1290	7	7	Stele
Control1_seurat	1304	996	Gifu_control	Gifu	Mock	6.90184	2.14724	1752	995	13	13	Cortex
Control1_seurat	8041	3181	Gifu_control	Gifu	Mock	2.537	0.373088	2008	1138	17	17	Phloem
Control1_seurat	4322	1801	Gifu_control	Gifu	Mock	0.601573	0.231374	2764	1665	12	12	Cortex
Control1_seurat	2210	1378	Gifu_control	Gifu	Mock	2.80543	0.271493	2212	1378	4	4	Epidermis
Control1_seurat	2624	1672	Gifu_control	Gifu	Mock	3.20122	1.5625	2524	1672	23	23	Cortex
Control1_seurat	1304	891	Gifu_control	Gifu	Mock	1.84049	0.306748	1818	891	4	4	Epidermis
Control1_seurat	2400	1401	Gifu_control	Gifu	Mock	7.625	0.166667	2373	1400	10	10	Root Cap
Control1_seurat	2485	1296	Gifu_control	Gifu	Mock	3.7827	0.482897	2424	1296	15	15	Cortex
Control1_seurat	6496	2698	Gifu_control	Gifu	Mock	0.538793	0.33867	2722	1732	2	2	Cortex
Control1_seurat	4170	2016	Gifu_control	Gifu	Mock	3.16547	0.527578	2849	1897	25	25	Endodermis
Control1_seurat	1847	1197	Gifu_control	Gifu	Mock	6.38874	0.378993	1958	1197	4	4	Epidermis
Control1_seurat	1565	985	Gifu_control	Gifu	Mock	5.11182	0.702875	1878	985	8	8	Stele
Control1_seurat	930	637	Gifu_control	Gifu	Mock	6.34409	4.73118	1861	657	23	23	Cortex
Control1_seurat	3297	1731	Gifu_control	Gifu	Mock	2.69942	0.394298	2657	1731	12	12	Cortex
Control1_seurat	3839	1904	Gifu_control	Gifu	Mock	2.10992	0.0520969	2841	1854	10	10	Root Cap
Control1_seurat	2077	1244	Gifu_control	Gifu	Mock	1.68512	0.385171	2107	1244	8	8	Stele
Control1_seurat	2112	1189	Gifu_control	Gifu	Mock	0.994318	0.189394	2135	1189	13	13	Cortex
Control1_seurat	1191	804	Gifu_control	Gifu	Mock	1.76322	0.167926	1874	804	26	26	Stele
Control1_seurat	4718	2187	Gifu_control	Gifu	Mock	1.12336	0.0847817	2915	1956	8	8	Stele
Control1_seurat	2999	1567	Gifu_control	Gifu	Mock	4.13471	1.00033	2616	1567	12	12	Cortex
Control1_seurat	5482	1987	Gifu_control	Gifu	Mock	0.273623	0.0182415	2648	1455	6	6	Stele
Control1_seurat	2547	1438	Gifu_control	Gifu	Mock	0.863761	0.274833	2462	1438	0	0	Pericycle
Control1_seurat	816	606	Gifu_control	Gifu	Mock	3.79902	0.122549	1751	629	8	8	Stele
Control1_seurat	2590	1616	Gifu_control	Gifu	Mock	4.01544	2.62548	2499	1616	23	23	Cortex
Control1_seurat	2626	1552	Gifu_control	Gifu	Mock	2.85605	2.32292	2502	1551	1	1	Stele
Control1_seurat	2329	1321	Gifu_control	Gifu	Mock	3.22027	0.815801	2321	1321	18	18	Endodermis
Control1_seurat	1190	774	Gifu_control	Gifu	Mock	8.40336	1.76471	1897	775	1	1	Stele
Control1_seurat	607	512	Gifu_control	Gifu	Mock	2.80066	1.31796	1570	586	13	13	Cortex
Control1_seurat	3432	1697	Gifu_control	Gifu	Mock	3.7296	0.874126	2746	1692	16	16	Endodermis
Control1_seurat	1238	823	Gifu_control	Gifu	Mock	1.77706	0	1864	823	4	4	Epidermis
Control1_seurat	9161	2988	Gifu_control	Gifu	Mock	1.83386	0.174653	2347	1139	17	17	Phloem
Control1_seurat	3286	1496	Gifu_control	Gifu	Mock	0.760803	0.121729	2594	1495	21	21	Epidermis
Control1_seurat	4198	1869	Gifu_control	Gifu	Mock	2.1677	0.404955	2769	1738	6	6	Stele
Control1_seurat	1427	1030	Gifu_control	Gifu	Mock	5.67624	4.83532	1816	1030	22	22	QC
Control1_seurat	3674	1671	Gifu_control	Gifu	Mock	9.79858	0.0816549	2846	1637	10	10	Root Cap
Control1_seurat	2394	1310	Gifu_control	Gifu	Mock	5.09607	2.46449	2361	1310	3	3	Cortex
Control1_seurat	1923	1111	Gifu_control	Gifu	Mock	3.27613	0.208008	2021	1111	9	9	Root Hair
Control1_seurat	6378	2717	Gifu_control	Gifu	Mock	1.47382	1.50517	2723	1754	0	0	Pericycle
Control1_seurat	960	673	Gifu_control	Gifu	Mock	3.02083	0.416667	1927	678	20	20	Endodermis
Control1_seurat	2945	1562	Gifu_control	Gifu	Mock	2.10526	0.780985	2616	1561	19	19	Meristem
Control1_seurat	7122	2812	Gifu_control	Gifu	Mock	0.238697	0	2419	1503	13	13	Cortex
Control1_seurat	596	464	Gifu_control	Gifu	Mock	2.01342	3.69128	1575	547	6	6	Stele
Control1_seurat	1094	727	Gifu_control	Gifu	Mock	7.76965	0.0914077	1822	736	27	27	Root Cap
Control1_seurat	828	560	Gifu_control	Gifu	Mock	4.34783	0	1777	585	11	11	Epidermis
Control1_seurat	6345	2708	Gifu_control	Gifu	Mock	2.34831	0.189125	2644	1732	4	4	Epidermis
Control1_seurat	625	501	Gifu_control	Gifu	Mock	2.4	0.48	1580	573	0	0	Pericycle
Control1_seurat	731	493	Gifu_control	Gifu	Mock	1.23119	0.136799	1663	553	4	4	Epidermis
Control1_seurat	4004	1988	Gifu_control	Gifu	Mock	3.34665	0.44955	2804	1910	21	21	Epidermis
Control1_seurat	502	430	Gifu_control	Gifu	Mock	3.38645	1.19522	1505	556	1	1	Stele
Control1_seurat	4919	2096	Gifu_control	Gifu	Mock	2.52084	0.203293	2904	1792	11	11	Epidermis
Control1_seurat	1399	899	Gifu_control	Gifu	Mock	2.57327	0.142959	1858	899	7	7	Stele
Control1_seurat	3872	2025	Gifu_control	Gifu	Mock	4.4938	2.58264	2876	1962	3	3	Cortex
Control1_seurat	547	462	Gifu_control	Gifu	Mock	1.27971	0.365631	1526	558	3	3	Cortex
Control1_seurat	2990	1669	Gifu_control	Gifu	Mock	0.568562	0.301003	2638	1669	2	2	Cortex
Control1_seurat	677	418	Gifu_control	Gifu	Mock	0.14771	0.738552	1685	483	0	0	Pericycle
Control1_seurat	1248	949	Gifu_control	Gifu	Mock	0.0801282	0.400641	1775	951	1	1	Stele
Control1_seurat	2644	1508	Gifu_control	Gifu	Mock	5.06808	1.21029	2523	1508	12	12	Cortex
Control1_seurat	3796	1912	Gifu_control	Gifu	Mock	0.684932	0.289779	2818	1860	9	9	Root Hair
Control1_seurat	1407	890	Gifu_control	Gifu	Mock	1.8479	0.568586	1851	890	4	4	Epidermis
Control1_seurat	1553	993	Gifu_control	Gifu	Mock	7.5982	3.21958	1872	993	23	23	Cortex
Control1_seurat	1694	1208	Gifu_control	Gifu	Mock	1.94805	0.413223	1877	1206	14	14	Pericycle
Control1_seurat	6963	3022	Gifu_control	Gifu	Mock	1.43616	0.804251	2525	1666	3	3	Cortex
Control1_seurat	3010	1732	Gifu_control	Gifu	Mock	0.863787	0.664452	2648	1732	3	3	Cortex
Control1_seurat	831	632	Gifu_control	Gifu	Mock	2.76775	0	1775	653	13	13	Cortex
Control1_seurat	5563	2294	Gifu_control	Gifu	Mock	1.50998	0.521301	2736	1713	5	5	Stele
Control1_seurat	706	483	Gifu_control	Gifu	Mock	1.27479	0.708215	1699	537	20	20	Endodermis
Control1_seurat	739	445	Gifu_control	Gifu	Mock	4.05954	3.65359	1723	500	25	25	Endodermis
Control1_seurat	1820	1091	Gifu_control	Gifu	Mock	3.73626	1.0989	1967	1091	8	8	Stele
Control1_seurat	10901	3574	Gifu_control	Gifu	Mock	1.26594	0.348592	2228	1238	5	5	Stele
Control1_seurat	4637	2155	Gifu_control	Gifu	Mock	1.31551	2.30753	2975	1941	2	2	Cortex
Control1_seurat	846	629	Gifu_control	Gifu	Mock	2.83688	1.65485	1803	646	12	12	Cortex
Control1_seurat	10246	3872	Gifu_control	Gifu	Mock	1.12239	0.283037	2205	1375	14	14	Pericycle
Control1_seurat	18218	3690	Gifu_control	Gifu	Mock	1.2076	0.164672	2981	1201	24	24	Xylem
Control1_seurat	1378	935	Gifu_control	Gifu	Mock	3.41074	0.362845	1857	935	1	1	Stele
Control1_seurat	14319	4967	Gifu_control	Gifu	Mock	2.33257	0.677422	2455	1579	9	9	Root Hair
Control1_seurat	4853	2229	Gifu_control	Gifu	Mock	2.53451	0.267876	2843	1921	20	20	Endodermis
Control1_seurat	2368	1346	Gifu_control	Gifu	Mock	7.60135	1.01351	2345	1346	3	3	Cortex
Control1_seurat	5267	2602	Gifu_control	Gifu	Mock	3.18967	0.132903	2894	2084	16	16	Endodermis
Control1_seurat	1036	716	Gifu_control	Gifu	Mock	2.60618	0.289575	1905	719	3	3	Cortex
Control1_seurat	3542	1739	Gifu_control	Gifu	Mock	0.95991	0.0846979	2710	1727	12	12	Cortex
Control1_seurat	1910	1107	Gifu_control	Gifu	Mock	5.02618	0.052356	2005	1107	9	9	Root Hair
Control1_seurat	5992	2847	Gifu_control	Gifu	Mock	1.15154	0.884513	2735	1923	12	12	Cortex
Control1_seurat	2306	1223	Gifu_control	Gifu	Mock	3.59931	0.477016	2299	1223	6	6	Stele
Control1_seurat	2793	1556	Gifu_control	Gifu	Mock	0.75188	0.358038	2579	1556	2	2	Cortex
Control1_seurat	2207	1331	Gifu_control	Gifu	Mock	2.53738	0.589035	2207	1331	17	17	Phloem
Control1_seurat	1542	968	Gifu_control	Gifu	Mock	0.843061	0.259403	1882	968	6	6	Stele
Control1_seurat	668	522	Gifu_control	Gifu	Mock	2.54491	1.1976	1636	590	7	7	Stele
Control1_seurat	12976	3507	Gifu_control	Gifu	Mock	0.909371	0.138718	2217	1117	5	5	Stele
Control1_seurat	1232	918	Gifu_control	Gifu	Mock	6.98052	3.40909	1763	919	23	23	Cortex
Control1_seurat	930	690	Gifu_control	Gifu	Mock	6.66667	0.752688	1883	701	16	16	Endodermis
Control1_seurat	13437	3627	Gifu_control	Gifu	Mock	2.6494	0.193496	2557	1206	9	9	Root Hair
[truncated: 48,997 more rows]

## Sheet: 3
seurat_cluster	p_val	avg_log2FC	pct.1	pct.2	p_val_adj	gene	Lotus_annotation	Gene	Function	Arabidopsis_ID	Arabidopsis_Annotation
0	4.92342e-76	2.02304	0.592	0.154	1.22268e-71	LotjaGi6g1v0258100	Nicotianamine synthase			AT5G04950	nicotianamine synthase 1
0	7.49735e-145	1.47987	0.944	0.526	1.86189e-140	LotjaGi6g1v0331800	Ubiquitin-conjugating enzyme E2			AT2G33770	phosphate 2
0	1.00901e-41	1.40468	0.596	0.279	2.50578e-37	LotjaGi4g1v0311300	Peroxidase			AT5G19890	Peroxidase superfamily protein
0	6.39698e-48	1.36006	0.534	0.216	1.58863e-43	LotjaGi1g1v0067300	Tyrosine-protein phosphatase			AT1G05000	Phosphotyrosine protein phosphatases superfamily protein
0	1.87536e-27	1.29004	0.29	0.07	4.65726e-23	LotjaGi2g1v0399000	Peroxidase			AT1G49570	Peroxidase superfamily protein
0	5.49483e-61	1.266	0.806	0.499	1.36459e-56	LotjaGi5g1v0196400	Peroxidase			AT4G33420	Peroxidase superfamily protein
0	1.34335e-24	1.21181	0.353	0.131	3.33607e-20	LotjaGi5g1v0237600	Chitinase			AT4G01700	Chitinase family protein
0	6.53908e-34	1.19628	0.537	0.266	1.62392e-29	LotjaGi4g1v0030500	WAT1-related protein			AT1G25270	nodulin MtN21 /EamA-like transporter family protein
0	5.48143e-38	1.1234	0.577	0.271	1.36126e-33	LotjaGi3g1v0071100	senescence-associated family protein (DUF581)			AT2G44670	senescence-associated family protein (DUF581)
0	4.20486e-30	1.10158	0.585	0.332	1.04424e-25	LotjaGi3g1v0020900	Avr9/Cf-9 rapidly elicited protein			AT1G52140	Avr9/Cf-9 rapidly elicited protein
0	5.27286e-23	1.09201	0.3	0.093	1.30946e-18	LotjaGi2g1v0205900	Basic helix-loop-helix transcription factor			AT1G73830	BR enhanced expression 3
0	4.80261e-77	1.07982	0.891	0.592	1.19268e-72	LotjaGi4g1v0056200	Ubiquitin-conjugating enzyme E2			AT2G33770	phosphate 2
0	5.62434e-30	1.06894	0.423	0.165	1.39675e-25	LotjaGi2g1v0059500	Proline dehydrogenase			AT5G38710	Methylenetetrahydrofolate reductase family protein
0	5.93138e-39	1.05893	0.683	0.374	1.473e-34	LotjaGi3g1v0514900	Arginine decarboxylase			AT2G16500	arginine decarboxylase 1
0	2.85341e-14	1.05499	0.396	0.211	7.08615e-10	LotjaGi4g1v0031200	Vacuolar iron transporter-like protein			AT3G43660	Vacuolar iron transporter (VIT) family protein
0	2.69914e-48	1.02182	0.753	0.44	6.70305e-44	LotjaGi1g1v0457500	plant/protein (Protein of unknown function, DUF599)			AT5G43180	transmembrane protein, putative (Protein of unknown function, DUF599)
0	4.90122e-43	1.01413	0.686	0.391	1.21717e-38	LotjaGi4g1v0257000	Isoaspartyl peptidase/L-asparaginase			AT5G08100	N-terminal nucleophile aminohydrolases (Ntn hydrolases) superfamily protein
0	1.24195e-17	1.00714	0.81	0.679	3.08426e-13	LotjaGi1g1v0577300	Protease inhibitor/seed storage/lipid transfer family protein			AT3G53980	Bifunctional inhibitor/lipid-transfer protein/seed storage 2S albumin superfamily protein
0	1.35125e-23	0.98654	0.501	0.3	3.35569e-19	LotjaGi1g1v0281500	RNA polymerase sigma factor			AT5G24120	sigma factor E
0	9.69144e-13	0.953685	0.185	0.087	2.40677e-08	LotjaGi2g1v0097700	Sucrose transporter			AT1G22710	sucrose-proton symporter 2
0	3.30229e-23	0.949594	0.361	0.133	8.20091e-19	LotjaGi1g1v0728500	Aluminum activated malate transporter family protein			AT5G46600	aluminum activated malate transporter family protein
0	5.82328e-53	0.941101	0.787	0.436	1.44615e-48	LotjaGi5g1v0199400	Aluminum activated malate transporter family protein			AT4G00910	aluminum activated malate transporter family protein
0	7.17446e-11	0.924204	0.405	0.292	1.78171e-06	LotjaGi1g1v0171700	Bidirectional sugar transporter SWEET			AT5G53190	Nodulin MtN3 family protein
0	1.08845e-25	0.906739	0.585	0.357	2.70306e-21	LotjaGi5g1v0168500	Heat shock protein			AT4G14830	17.6 kDa class II heat shock protein
0	7.03095e-20	0.888354	0.371	0.178	1.74607e-15	LotjaGi1g1v0100600	Phytoene synthase			AT5G17230	PHYTOENE SYNTHASE
0	5.08682e-29	0.884049	0.61	0.351	1.26326e-24	LotjaGi2g1v0369100	Myb transcription factor			AT3G46130	myb domain protein 48; AT5G59780;myb domain protein 59
0	1.62928e-20	0.882691	0.593	0.425	4.04616e-16	LotjaGi3g1v0244000	O-methyltransferase			AT4G35160	O-methyltransferase family protein
0	1.11087e-19	0.880205	0.456	0.26	2.75874e-15	LotjaGi1g1v0096100	Potassium channel			AT3G02850	STELAR K+ outward rectifier
0	1.06006e-26	0.87998	0.54	0.296	2.63255e-22	LotjaGi1g1v0199600	Peroxidase			AT2G41480	peroxidase superfamily protein
0	7.92895e-26	0.877008	0.591	0.338	1.96908e-21	LotjaGi3g1v0502300	Transmembrane protein 45B			AT1G49470	transmembrane epididymal protein (DUF716)
0	1.96617e-35	0.875971	0.793	0.554	4.88278e-31	LotjaGi3g1v0122700	Protein DETOXIFICATION			AT3G08040	MATE efflux family protein
0	6.40525e-27	0.873679	0.381	0.135	1.59068e-22	LotjaGi4g1v0186400	AT hook motif DNA-binding family protein			AT4G17800	Putative AT-hook DNA-binding family protein
0	1.54792e-98	0.862658	0.98	0.825	3.8441e-94	LotjaGi5g1v0047400	plant/protein (Protein of unknown function, DUF599)			AT4G31330	transmembrane protein, putative (Protein of unknown function, DUF599)
0	2.30474e-21	0.839792	0.439	0.226	5.72359e-17	LotjaGi1g1v0688900	Heavy metal-associated protein			AT5G03380	Heavy metal transport/detoxification superfamily protein
0	8.95813e-33	0.838567	0.842	0.666	2.22466e-28	LotjaGi6g1v0209100	Transmembrane protein			AT2G12400	plasma membrane fusion protein
0	1.77979e-24	0.824584	0.828	0.679	4.41993e-20	LotjaGi3g1v0426800	Inorganic pyrophosphatase 2			AT1G73010	inorganic pyrophosphatase 1
0	1.52963e-14	0.816815	0.106	0.011	3.79867e-10	LotjaGi6g1v0229600	Peroxidase			AT5G19890	Peroxidase superfamily protein
0	4.79951e-19	0.813361	0.333	0.156	1.19191e-14	LotjaGi3g1v0204600	Cyclin family protein			AT2G45080	cyclin p3;1
0	1.24282e-41	0.8027	0.896	0.717	3.08642e-37	LotjaGi6g1v0273300-LC	Cysteine-rich protein			AT2G03933	Cysteine-rich protein
0	2.99019e-21	0.796445	0.668	0.52	7.42585e-17	LotjaGi1g1v0258700	WAT1-related protein			AT4G08290	nodulin MtN21 /EamA-like transporter family protein
0	4.1212e-13	0.7821	0.099	0.011	1.02346e-08	LotjaGi4g1v0091000	Xyloglucan endotransglucosylase/hydrolase			AT4G37800	xyloglucan endotransglucosylase/hydrolase 7
0	3.25711e-13	0.764214	0.329	0.161	8.0887e-09	LotjaGi3g1v0247700	Transcription factor			AT1G68810	basic helix-loop-helix (bHLH) DNA-binding superfamily protein
0	9.12199e-18	0.75695	0.477	0.268	2.26535e-13	LotjaGi1g1v0097300	Zinc finger protein, putative			AT1G66140	zinc finger protein 4
0	3.69597e-13	0.74481	0.312	0.152	9.17857e-09	LotjaGi4g1v0407400	Ring finger protein, putative			AT1G49230	RING/U-box superfamily protein
0	1.78142e-21	0.743203	0.693	0.467	4.42397e-17	LotjaGi2g1v0008900	2-oxoglutarate (2OG) and Fe(II)-dependent oxygenase superfamily protein			AT3G19000	2-oxoglutarate (2OG) and Fe(II)-dependent oxygenase superfamily protein
0	3.14596e-22	0.737429	0.52	0.271	7.81269e-18	LotjaGi3g1v0149500	Thiamine thiazole synthase, chloroplastic			AT5G54770	thiazole biosynthetic enzyme, chloroplast (ARA6) (THI1) (THI4)
0	1.37193e-10	0.733765	0.196	0.095	3.40706e-06	LotjaGi1g1v0147200	Trehalose 6-phosphate phosphatase			AT5G10100	Haloacid dehalogenase-like hydrolase (HAD) superfamily protein
0	1.05676e-12	0.724742	0.263	0.112	2.62437e-08	LotjaGi2g1v0234000	Sodium transporter			AT4G10310	high-affinity K+ transporter 1
0	3.82992e-18	0.719099	0.583	0.387	9.51122e-14	LotjaGi6g1v0055500	Nudix hydrolase-like protein			AT2G01670	nudix hydrolase homolog 17
0	1.57839e-14	0.711339	0.41	0.237	3.91979e-10	LotjaGi5g1v0055400	Zinc finger-like protein			AT5G10970	C2H2 and C2HC zinc fingers superfamily protein
0	1.96348e-12	0.711072	0.406	0.235	4.8761e-08	LotjaGi2g1v0040500-LC
0	4.50088e-19	0.699934	0.669	0.469	1.11775e-14	LotjaGi4g1v0304700	Zinc-transporting ATPase			AT4G30110	heavy metal atpase 2
0	4.28092e-17	0.698474	0.463	0.252	1.06312e-12	LotjaGi4g1v0190000	Type I inositol-1,4,5-trisphosphate 5-phosphatase			AT4G18010	myo-inositol polyphosphate 5-phosphatase 2
0	2.77968e-21	0.695576	0.704	0.501	6.90306e-17	LotjaGi6g1v0348500	Aldehyde dehydrogenase			AT2G14170	aldehyde dehydrogenase 6B2
0	2.21757e-71	0.695442	0.987	0.911	5.5071e-67	LotjaGi1g1v0783700-LC	nodulin MtN21 /EamA-like transporter family protein			AT2G18060	vascular related NAC-domain protein 1
0	2.93312e-15	0.690624	0.286	0.125	7.28412e-11	LotjaGi6g1v0183200	Cellulose synthase			AT4G32410	cellulose synthase 1
0	3.21753e-16	0.681885	0.153	0.027	7.9904e-12	LotjaGi3g1v0133100	Zinc transporter protein			AT3G12750	zinc transporter 1 precursor
0	1.03257e-13	0.67896	0.373	0.201	2.56429e-09	LotjaGi2g1v0264500	Glycosyltransferase			AT1G22340	UDP-glucosyl transferase 85A7; AT1G22360;UDP-glucosyl transferase 85A2
0	3.69488e-11	0.677852	0.295	0.167	9.17585e-07	LotjaGi5g1v0157000	ABC(ATP-binding) family transporter			AT1G03905	P-loop containing nucleoside triphosphate hydrolases superfamily protein
0	1.08511e-17	0.672936	0.522	0.319	2.69476e-13	LotjaGi5g1v0269400	basic helix-loop-helix (bHLH) DNA-binding superfamily protein			AT1G31050	basic helix-loop-helix (bHLH) DNA-binding superfamily protein
0	1.55647e-13	0.672323	0.284	0.14	3.86534e-09	LotjaGi3g1v0109200	Transcription factor			AT3G54390	sequence-specific DNA binding transcription factor
0	4.46005e-15	0.672081	0.463	0.264	1.10761e-10	LotjaGi5g1v0310100	Early light-induced protein			AT3G22840	Chlorophyll A-B binding family protein
0	1.26576e-14	0.671615	0.424	0.247	3.14339e-10	LotjaGi2g1v0138300	ATP-dependent zinc metalloprotease FtsH; ATP-dependent zinc metalloprotease FtsH 1			AT5G52882	P-loop containing nucleoside triphosphate hydrolases superfamily protein; AT4G28000;P-loop containing nucleoside triphosphate hydrolases superfamily protein
0	7.69507e-13	0.66976	0.418	0.254	1.91099e-08	LotjaGi3g1v0198000	Abscisic acid receptor			AT2G38310	PYR1-like 4
0	1.08001e-08	0.663675	0.209	0.097	0.000268211	LotjaGi4g1v0106500	DNA-directed RNA polymerase II subunit RPB1-like protein			AT5G66816	DNA-directed RNA polymerase II subunit RPB1-like protein
0	7.17062e-15	0.662301	0.582	0.455	1.78075e-10	LotjaGi1g1v0791300	Glycosyltransferase			AT4G01070	UDP-Glycosyltransferase superfamily protein
0	9.61548e-26	0.661111	0.701	0.465	2.38791e-21	LotjaGi2g1v0361300	Beta-galactosidase			AT2G28470	beta-galactosidase 8
0	6.24132e-40	0.659865	1	0.979	1.54997e-35	LotjaGi3g1v0222100	Protease inhibitor/seed storage/lipid transfer family protein			AT3G53980	Bifunctional inhibitor/lipid-transfer protein/seed storage 2S albumin superfamily protein
0	5.39994e-16	0.656479	0.458	0.317	1.34102e-11	LotjaGi3g1v0393800	Abscisic acid receptor			AT1G01360	regulatory component of ABA receptor 1
0	1.16428e-11	0.654299	0.207	0.093	2.89136e-07	LotjaGi6g1v0255600	transmembrane protein, putative (DUF1218)			AT5G49320	transmembrane protein, putative (DUF1218)
0	4.03199e-12	0.646141	0.211	0.078	1.0013e-07	LotjaGi3g1v0178600	F-box family protein			AT3G23880	F-box and associated interaction domains-containing protein
0	8.54655e-13	0.643007	0.403	0.239	2.12245e-08	LotjaGi1g1v0104800	Phototropic-responsive NPH3 family protein			AT2G30520	Phototropic-responsive NPH3 family protein
0	1.10239e-14	0.632354	0.516	0.34	2.73768e-10	LotjaGi5g1v0077600	E3 ubiquitin-protein ligase			AT3G09770	RING/U-box superfamily protein
0	1.29019e-14	0.630555	0.456	0.266	3.20405e-10	LotjaGi1g1v0741400	Alpha/beta-Hydrolases superfamily protein, putative			AT5G06570	alpha/beta-Hydrolases superfamily protein
0	6.80074e-16	0.630004	0.594	0.436	1.6889e-11	LotjaGi4g1v0161200	Nicotinamidase 1			AT2G22570	nicotinamidase 1
0	1.99407e-12	0.627439	0.311	0.156	4.95208e-08	LotjaGi1g1v0484900	Tyrosine phosphatase family protein			AT3G02800	Tyrosine phosphatase family protein
0	1.69025e-27	0.618821	0.768	0.512	4.19758e-23	LotjaGi6g1v0329800	Dormancy-associated protein/auxin-repressed protein; Glyoxysomal processing protease, glyoxysomal-like protein			AT1G28330	dormancy-associated protein-like 1; AT1G28320;protease-like protein
0	6.29685e-24	0.609331	0.774	0.641	1.56376e-19	LotjaGi3g1v0227600	Auxin response factor			AT4G23980	auxin response factor 9
0	2.49089e-11	0.608754	0.131	0.034	6.18588e-07	LotjaGi3g1v0512000	Receptor-like kinase			AT1G75820	Leucine-rich receptor-like protein kinase family protein
0	1.46992e-09	0.608316	0.326	0.199	3.65041e-05	LotjaGi1g1v0271400	Bifunctional uridylyltransferase/uridylyl-removing enzyme			AT1G76990	ACT domain repeat 3
0	6.91278e-14	0.606546	0.361	0.184	1.71672e-09	LotjaGi6g1v0064100	Beta-1,3-N-acetylglucosaminyltransferase lunatic fringe			AT3G11420	beta-1,3-N-acetylglucosaminyltransferase lunatic protein, putative (DUF604)
0	2.88804e-11	0.602492	0.371	0.218	7.17215e-07	LotjaGi3g1v0494700	Kinase family protein			AT3G20830	AGC (cAMP-dependent, cGMP-dependent and protein kinase C) kinase family protein
0	6.6124e-07	0.600755	0.199	0.112	0.0164212	LotjaGi2g1v0323700	Tryptophan aminotransferase-like protein			AT1G23320	tryptophan aminotransferase related 1
0	1.48608e-15	0.594785	0.465	0.262	3.69052e-11	LotjaGi1g1v0160800	WAT1-related protein			AT4G08290	nodulin MtN21 /EamA-like transporter family protein
0	2.30547e-28	0.590041	0.84	0.687	5.7254e-24	LotjaGi3g1v0281900	p-hydroxybenzoic acid efflux pump subunit aaeB			AT2G28780	P-hydroxybenzoic acid efflux pump subunit
0	3.6324e-09	0.589057	0.325	0.195	9.02071e-05	LotjaGi6g1v0350100	Transcription factor			AT5G64340	transcription factor SAC51
0	1.76917e-13	0.585965	0.124	0.023	4.39357e-09	LotjaGi4g1v0221800	MYND type zinc finger protein			AT5G50450	HCP-like superfamily protein with MYND-type zinc finger
0	1.26717e-12	0.584314	0.67	0.533	3.14688e-08	LotjaGi3g1v0431900	4-hydroxy-tetrahydrodipicolinate synthase			AT2G45440	dihydrodipicolinate synthase
0	2.26083e-07	0.582889	0.345	0.224	0.00561455	LotjaGi2g1v0252200	Protein NRT1/ PTR FAMILY 5.5			AT5G14940	Major facilitator superfamily protein
0	2.09386e-07	0.568077	0.33	0.226	0.00519988	LotjaGi3g1v0542500	Exostosin family protein			AT5G16890	Exostosin family protein
0	7.42543e-10	0.560983	0.459	0.338	1.84403e-05	LotjaGi5g1v0349800	Protein phosphatase 2c, putative			AT4G38520	Protein phosphatase 2C family protein
0	2.76155e-10	0.556265	0.346	0.197	6.85803e-06	LotjaGi1g1v0754300	Chitinase			AT4G01700	Chitinase family protein
0	1.38042e-12	0.551299	0.48	0.315	3.42814e-08	LotjaGi1g1v0274300	Glucose-6-phosphate isomerase			AT5G42740	Sugar isomerase (SIS) family protein
0	7.76108e-07	0.546647	0.263	0.169	0.0192739	LotjaGi3g1v0083800	Acid phosphatase 1			AT2G38600	HAD superfamily, subfamily IIIB acid phosphatase
0	1.63535e-07	0.545933	0.163	0.082	0.00406122	LotjaGi4g1v0449000	Pentatricopeptide repeat-containing protein			AT5G21222	protein kinase family protein
0	9.06698e-09	0.544518	0.437	0.304	0.000225169	LotjaGi5g1v0066200	Peroxidase			AT4G30170	Peroxidase family protein
0	1.28646e-07	0.541361	0.222	0.137	0.00319479	LotjaGi4g1v0338100-LC
0	5.703e-12	0.539452	0.459	0.285	1.41628e-07	LotjaGi1g1v0414300	Hydroxyproline-rich glycoprotein family protein			AT5G65660	hydroxyproline-rich glycoprotein family protein
0	2.7755e-07	0.537879	0.341	0.222	0.00689267	LotjaGi5g1v0046400	Polyamine aminopropyltransferase			AT5G19530	S-adenosyl-L-methionine-dependent methyltransferases superfamily protein
0	2.46924e-08	0.53753	0.234	0.121	0.000613212	LotjaGi1g1v0081100-LC	Myb family transcription factor family protein			AT2G38090	Duplicated homeodomain-like superfamily protein
0	1.72626e-10	0.534046	0.344	0.203	4.287e-06	LotjaGi2g1v0312200	MYB-like transcription factor family protein			AT1G70000	myb-like transcription factor family protein
0	1.27239e-06	0.532654	0.446	0.355	0.0315987	LotjaGi1g1v0251400	Polyprotein			AT2G01330	nucleotide binding protein
0	8.00284e-09	0.531661	0.189	0.093	0.000198742	LotjaGi3g1v0251400	Protein kinase, putative			AT3G58640	Mitogen activated protein kinase kinase kinase-like protein; AT2G31010;Protein kinase superfamily protein
0	6.28401e-10	0.527454	0.124	0.038	1.56057e-05	LotjaGi3g1v0065900	Auxin efflux carrier family protein			AT1G20925	Auxin efflux carrier family protein
0	2.52321e-35	0.526261	0.977	0.907	6.26614e-31	LotjaGi6g1v0155000	Eukaryotic aspartyl protease family protein			AT5G10770	Eukaryotic aspartyl protease family protein
0	5.44652e-11	0.525774	0.443	0.288	1.35259e-06	LotjaGi1g1v0165800	Bifunctional uridylyltransferase/uridylyl-removing enzyme			AT1G76990	ACT domain repeat 3
0	9.47036e-10	0.524935	0.319	0.186	2.35187e-05	LotjaGi4g1v0389700	Subtilisin-like protease			AT4G20430	Subtilase family protein
0	1.19586e-13	0.520328	0.249	0.097	2.96981e-09	LotjaGi1g1v0081200	Myb family transcription factor family protein			AT2G38090	Duplicated homeodomain-like superfamily protein
0	9.49469e-09	0.518324	0.191	0.087	0.000235791	LotjaGi1g1v0397900	Basic-leucine zipper (BZIP) transcription factor family			AT5G24800	basic leucine zipper 9
0	1.48207e-10	0.513633	0.164	0.055	3.68057e-06	LotjaGi2g1v0413500	basic helix-loop-helix (bHLH) DNA-binding superfamily protein; Basic helix loop helix (BHLH) DNA-binding family protein			AT4G37850	basic helix-loop-helix (bHLH) DNA-binding superfamily protein
0	5.64611e-09	0.511843	0.438	0.311	0.000140215	LotjaGi5g1v0183100	AT hook motif DNA-binding family protein			AT4G14465	AT-hook motif nuclear-localized protein 20
0	3.96916e-08	0.510632	0.351	0.224	0.000985702	LotjaGi4g1v0241200	Thiosulfate sulfurtransferase			AT5G66170	sulfurtransferase 18
0	1.09337e-09	0.505178	0.214	0.093	2.71528e-05	LotjaGi1g1v0727600	Cyclin family protein			AT3G63120	cyclin p1;1
0	4.99127e-09	0.504945	0.304	0.195	0.000123953	LotjaGi2g1v0011400	Pyrophosphate--fructose 6-phosphate 1-phosphotransferase subunit alpha			AT1G76550	Phosphofructokinase family protein
0	4.33847e-08	0.504257	0.399	0.277	0.00107741	LotjaGi3g1v0158100	Phosphoenolpyruvate carboxylase			AT3G14940	phosphoenolpyruvate carboxylase 3
0	8.71467e-08	0.501789	0.396	0.3	0.0021642	LotjaGi4g1v0365600	Rubber elongation factor protein (REF)			AT1G67360	Rubber elongation factor protein (REF)
0	1.24506e-07	0.499642	0.349	0.235	0.00309197	LotjaGi1g1v0092500	Senescence-associated protein, putative			AT1G66330	senescence-associated family protein
0	1.95784e-14	0.499294	0.717	0.56	4.86211e-10	LotjaGi1g1v0553300	Isocitrate lyase			AT2G43180	Phosphoenolpyruvate carboxylase family protein
0	3.61619e-08	0.499219	0.217	0.11	0.000898044	LotjaGi4g1v0196600	GATA transcription factor-like protein			AT4G17570	GATA transcription factor 26
0	4.84543e-09	0.499186	0.444	0.313	0.000120331	LotjaGi1g1v0117000	Zinc transporter protein			AT2G30080	ZIP metal ion transporter family
0	2.66529e-07	0.497042	0.283	0.169	0.00661899	LotjaGi5g1v0085000	Phosphatidylinositol-4-phosphate 5-kinase family protein			AT3G09920	phosphatidyl inositol monophosphate 5 kinase
0	3.91291e-09	0.495753	0.117	0.032	9.71733e-05	LotjaGi1g1v0366800	zinc transporter			AT1G10970	zinc transporter; AT1G60960;iron regulated transporter 3
0	1.31984e-07	0.493647	0.284	0.169	0.00327769	LotjaGi1g1v0720300	Remorin, putative			AT2G41870	Remorin family protein
0	6.69031e-11	0.491895	0.505	0.357	1.66147e-06	LotjaGi3g1v0470000	Alpha/beta-Hydrolases superfamily protein			AT5G06570	alpha/beta-Hydrolases superfamily protein
0	3.56562e-15	0.48987	0.921	0.837	8.85486e-11	LotjaGi3g1v0431800	4-hydroxy-tetrahydrodipicolinate synthase			AT2G45440	dihydrodipicolinate synthase
0	1.63522e-07	0.488963	0.418	0.304	0.00406092	LotjaGi1g1v0088900	Peptidylprolyl isomerase			AT3G55520	FKBP-like peptidyl-prolyl cis-trans isomerase family protein
0	1.04307e-08	0.488864	0.214	0.099	0.000259036	LotjaGi6g1v0183300	Alanine:glyoxylate aminotransferase			AT2G13360	alanine:glyoxylate aminotransferase
0	1.66117e-07	0.488505	0.364	0.26	0.00412534	LotjaGi4g1v0310900	Protein kinase family protein			AT4G26100	casein kinase 1
0	6.86675e-07	0.48526	0.245	0.14	0.0170529	LotjaGi1g1v0643400	Transmembrane protein, putative			AT5G18130	transmembrane protein
0	1.9635e-07	0.483947	0.107	0.038	0.00487615	LotjaGi1g1v0763600	Ring finger protein, putative			AT3G62690	AtL5
0	5.06545e-08	0.483333	0.128	0.044	0.00125795	LotjaGi1g1v0404600	Carotenoid cleavage dioxygenase			AT3G63520	carotenoid cleavage dioxygenase 1
0	2.59904e-11	0.48327	0.39	0.224	6.45445e-07	LotjaGi1g1v0179400	Boron transporter-like protein			AT3G62270	HCO3- transporter family
0	2.51031e-07	0.479398	0.332	0.218	0.00623411	LotjaGi1g1v0067900	Ethylene-responsive transcription factor, putative			AT1G50640	ethylene responsive element binding factor 3
0	9.05249e-08	0.47178	0.226	0.121	0.00224809	LotjaGi3g1v0202300	Protein SCAR2			AT2G38440	SCAR homolog 2
0	1.68274e-15	0.471234	0.554	0.345	4.17892e-11	LotjaGi6g1v0041900	Aspartokinase-homoserine dehydrogenase; Homoserine dehydrogenase			AT4G19710	aspartate kinase-homoserine dehydrogenase ii
0	8.94272e-11	0.470066	0.461	0.298	2.22083e-06	LotjaGi5g1v0242100	Pectinesterase			AT5G19730	Pectin lyase-like superfamily protein
0	1.2262e-06	0.468422	0.293	0.186	0.0304514	LotjaGi2g1v0425300	Adenine phosphoribosyltransferase-like protein			AT4G22570	adenine phosphoribosyl transferase 3
0	1.63542e-10	0.467369	0.104	0.025	4.06139e-06	LotjaGi1g1v0419200	Leucine carboxyl methyltransferase			AT5G42760	Leucine carboxyl methyltransferase
0	3.90472e-08	0.46593	0.353	0.241	0.000969697	LotjaGi6g1v0202200	Ribosomal RNA small subunit methyltransferase G			AT5G57910	ribosomal RNA small subunit methyltransferase G
0	3.5413e-08	0.45716	0.403	0.271	0.000879446	LotjaGi2g1v0137900	S-type anion channel			AT5G24030	SLAC1 homologue 3
0	2.79148e-07	0.450438	0.145	0.066	0.00693236	LotjaGi5g1v0182400	Ethylene receptor			AT3G23150	Signal transduction histidine kinase, hybrid-type, ethylene sensor; AT3G04580;Signal transduction histidine kinase, hybrid-type, ethylene sensor
0	3.29953e-07	0.446816	0.336	0.214	0.00819406	LotjaGi1g1v0738200	Nuclear transcription factor Y subunit			AT5G06510	nuclear factor Y, subunit A10
0	8.72221e-07	0.443248	0.402	0.311	0.0216607	LotjaGi1g1v0132800	Auxin-responsive protein			AT5G65670	indole-3-acetic acid inducible 9
0	5.28813e-33	0.442037	0.927	0.763	1.31326e-28	LotjaGi4g1v0189600	Protein NRT1/ PTR FAMILY 5.1; peptide transporter 1			AT1G32450	nitrate transporter 1.5
0	3.52175e-29	0.439568	0.968	0.915	8.74592e-25	LotjaGi5g1v0120700	MLP-like protein			AT5G28010	Polyketide cyclase/dehydrase and lipid transport superfamily protein
0	3.1966e-07	0.43367	0.277	0.171	0.00793843	LotjaGi5g1v0054400	Aldehyde dehydrogenase			AT2G24270	aldehyde dehydrogenase 11A3
0	9.25601e-08	0.432718	0.726	0.611	0.00229864	LotjaGi4g1v0320300	Sucrose synthase			AT3G43190	sucrose synthase 4
0	3.12622e-07	0.432674	0.296	0.182	0.00776366	LotjaGi4g1v0257200	Dof zinc finger protein			AT5G60850	OBF binding protein 4
0	1.57325e-06	0.432218	0.156	0.08	0.0390702	LotjaGi3g1v0153000	Protein SPA1-RELATED 3			AT3G15354	SPA1-related 3
0	4.3681e-08	0.427066	0.262	0.142	0.00108477	LotjaGi0g1v0001500	ACT domain-containing family protein			AT2G36840	ACT-like superfamily protein
0	2.82125e-07	0.420875	0.558	0.448	0.00700629	LotjaGi4g1v0299500	4-coumarate:CoA ligase-like protein			AT3G21240	4-coumarate:CoA ligase 2
0	1.24969e-27	0.418023	0.969	0.894	3.10348e-23	LotjaGi4g1v0014800	Peroxidase			AT4G21960	Peroxidase superfamily protein
0	3.63672e-32	0.413209	0.996	0.97	9.03143e-28	LotjaGi5g1v0317900	Polyubiquitin			AT4G02890	Ubiquitin family protein; AT4G05320;polyubiquitin 10
0	6.41099e-08	0.411531	0.538	0.425	0.0015921	LotjaGi1g1v0443800	Pyruvate decarboxylase			AT4G33070	Thiamine pyrophosphate dependent pyruvate decarboxylase family protein; AT5G54960;pyruvate decarboxylase-2
0	1.70419e-15	0.411216	0.9	0.789	4.23219e-11	LotjaGi6g1v0350000	Peptidylprolyl isomerase			AT5G64350	FK506-binding protein 12
0	1.60905e-07	0.407357	0.422	0.292	0.00399592	LotjaGi4g1v0020900	Copper-transporting ATPase			AT5G44790	copper-exporting ATPase / responsive-to-antagonist 1 / copper-transporting ATPase (RAN1)
0	1.60727e-10	0.40414	0.826	0.738	3.99149e-06	LotjaGi1g1v0750700-LC	Pyridoxine/pyridoxamine 5'-phosphate oxidase			AT4G00490	beta-amylase 2
0	6.76304e-21	0.399271	0.913	0.789	1.67953e-16	LotjaGi5g1v0288600	Peroxidase			AT1G71695	Peroxidase superfamily protein
0	3.62255e-22	0.3972	0.892	0.772	8.99624e-18	LotjaGi2g1v0379900	Histidine kinase			AT2G17820	histidine kinase 1
0	9.32502e-07	0.396457	0.112	0.04	0.0231577	LotjaGi1g1v0667300	Basic helix-loop-helix transcription factor			AT3G56970	basic helix-loop-helix (bHLH) DNA-binding superfamily protein
0	1.60193e-07	0.395525	0.103	0.038	0.00397823	LotjaGi3g1v0345700	Zinc finger, B-box			AT3G21150	B-box 32
0	6.00313e-16	0.394083	0.962	0.899	1.49082e-11	LotjaGi2g1v0333100-LC	Solute carrier family 35 member D3; Glycine-rich cell wall structural protein 1.0			AT2G33470	glycolipid transfer protein 1; AT1G23760;BURP domain-containing protein
0	2.17198e-08	0.388495	0.589	0.45	0.00053939	LotjaGi3g1v0404800	Protein LHY			AT1G01060	Homeodomain-like superfamily protein
0	4.27263e-19	0.387758	0.957	0.909	1.06107e-14	LotjaGi4g1v0076900	Polyadenylate-binding protein			AT1G49760	poly(A) binding protein 8
0	1.83012e-09	0.382158	0.691	0.581	4.54491e-05	LotjaGi1g1v0769900	Auxin repressed/dormancy associated protein			AT1G56220	Dormancy/auxin associated family protein
0	1.1251e-07	0.379126	0.107	0.032	0.00279408	LotjaGi6g1v0294800	senescence regulator (Protein of unknown function, DUF584)			AT1G11700	senescence regulator (Protein of unknown function, DUF584)
0	1.75436e-06	0.377537	0.4	0.29	0.0435679	LotjaGi3g1v0397000	Auxin response factor			AT3G61830	auxin response factor 18
0	6.4924e-08	0.376882	0.701	0.59	0.00161232	LotjaGi6g1v0087800	Phospholipase D			AT5G65030	nitric oxide synthase-interacting protein
0	1.55538e-07	0.372792	0.779	0.7	0.00386263	LotjaGi5g1v0280600	ABC transporter G family member			AT1G71960	ATP-binding casette family G25
0	7.95755e-10	0.36957	0.808	0.712	1.97618e-05	LotjaGi5g1v0027000	Polyadenylate-binding protein			AT1G49760	poly(A) binding protein 8
0	6.37815e-08	0.357539	0.756	0.672	0.00158395	LotjaGi3g1v0409200	Ethylene-responsive transcription factor			AT3G14230	related to AP2 2
0	5.13648e-09	0.357461	0.804	0.729	0.000127559	LotjaGi5g1v0357900	Glutathione S-transferase			AT1G75270	dehydroascorbate reductase 2
0	1.73215e-07	0.353169	0.079	0.017	0.00430162	LotjaGi4g1v0240800	basic helix-loop-helix (bHLH) DNA-binding superfamily protein			AT4G37850	basic helix-loop-helix (bHLH) DNA-binding superfamily protein
0	4.78186e-07	0.345334	0.925	0.869	0.0118753	LotjaGi2g1v0286300	S-adenosylmethionine decarboxylase proenzyme			AT3G25570	Adenosylmethionine decarboxylase family protein
0	6.86361e-08	0.345302	0.748	0.63	0.00170451	LotjaGi1g1v0219400	Isocitrate dehydrogenase [NADP]			AT1G65930	cytosolic NADP+-dependent isocitrate dehydrogenase
0	5.57108e-11	0.344004	0.871	0.77	1.38352e-06	LotjaGi1g1v0515200	Nodule Cysteine-Rich (NCR) secreted peptide			AT4G34650	squalene synthase 2
0	3.97531e-24	0.3434	0.992	0.977	9.87229e-20	LotjaGi6g1v0254300	Major allergen d 1; Class-10 pathogenesis-related protein 1			AT1G24020	MLP-like protein 423
0	4.63105e-08	0.339755	0.117	0.038	0.00115008	LotjaGi1g1v0307800	Potassium transporter			AT3G56290	potassium transporter
0	8.30268e-07	0.335525	0.08	0.025	0.0206189	LotjaGi1g1v0412400	Xylulose kinase-like protein			AT5G49650	xylulose kinase-2
0	6.06546e-15	0.305734	0.981	0.951	1.5063e-10	LotjaGi4g1v0223800	Glyceraldehyde-3-phosphate dehydrogenase			AT1G13440	glyceraldehyde-3-phosphate dehydrogenase C2
0	2.69203e-08	0.274534	0.696	0.562	0.000668538	LotjaGi5g1v0188800	Phosphate transporter PHO1			AT3G23430	phosphate 1
0	1.74144e-07	-0.257691	0.663	0.67	0.0043247	LotjaGi3g1v0316700	NADH dehydrogenase [ubiquinone] 1 alpha subcomplex subunit 6			AT3G12260	LYR family of Fe/S cluster biogenesis protein
0	1.19267e-07	-0.258108	0.14	0.243	0.00296186	LotjaGi5g1v0225900	Epoxide hydrolase 2			AT4G02340	alpha/beta-Hydrolases superfamily protein
0	4.73986e-07	-0.262481	0.048	0.114	0.011771	LotjaGi1g1v0732900	Histone H2A			AT1G08880	Histone superfamily protein
0	1.4415e-06	-0.264985	0.62	0.636	0.0357981	LotjaGi2g1v0178800-LC	HhH-GPD base excision DNA repair family protein			AT5G37140	P-loop containing nucleoside triphosphate hydrolases superfamily protein
0	2.56591e-07	-0.265036	0.65	0.655	0.00637217	LotjaGi5g1v0225500	60S ribosomal protein L18			AT3G05590	ribosomal protein L18
0	1.3966e-07	-0.26526	0.053	0.127	0.00346832	LotjaGi2g1v0355500	Protein kinase; Dirigent protein			AT2G17220	Protein kinase superfamily protein; AT4G35600;Protein kinase superfamily protein; AT5G42510;Disease resistance-responsive (dirigent-like protein) family protein
0	4.38641e-07	-0.269809	0.519	0.495	0.0108932	LotjaGi3g1v0004600	40S ribosomal protein S12			AT2G32060	Ribosomal protein L7Ae/L30e/S12e/Gadd45 family protein
0	4.03819e-07	-0.270754	0.021	0.074	0.0100284	LotjaGi5g1v0305200	Peptidoglycan-binding LysM domain protein			AT4G25433	peptidoglycan-binding LysM domain-containing protein
0	8.96776e-07	-0.273713	0.028	0.085	0.0222705	LotjaGi1g1v0620400	Sister chromatid cohesion 1 protein; Mitochondrial pyruvate carrier			AT5G40840	Rad21/Rec8-like family protein; AT5G20090;Uncharacterized protein family (UPF0041)
0	3.97812e-07	-0.277295	0.631	0.641	0.00987926	LotjaGi2g1v0303900	60S ribosomal L34-like protein			AT1G26880	Ribosomal protein L34e superfamily protein
0	1.82108e-10	-0.279693	0.106	0.218	4.52248e-06	LotjaGi4g1v0398800	Lipoxygenase domain-containing 1			AT2G22170	Lipase/lipooxygenase, PLAT/LH2 family protein
0	5.50791e-09	-0.283044	0.715	0.702	0.000136783	LotjaGi4g1v0022900	30S ribosomal protein S11			AT3G52580	Ribosomal protein S11 family protein
0	7.06565e-07	-0.28405	0.027	0.085	0.0175468	LotjaGi5g1v0253600	Histone H2B			AT3G45980	Histone superfamily protein
0	4.81791e-07	-0.286608	0.626	0.626	0.0119648	LotjaGi6g1v0243000	60S ribosomal protein L27			AT4G15000	Ribosomal L27e protein family
0	5.90999e-11	-0.289239	0.013	0.074	1.46769e-06	LotjaGi3g1v0121500	Cytochrome P450 family protein			AT2G45550	cytochrome P450, family 76, subfamily C, polypeptide 4
0	2.05166e-08	-0.298326	0.032	0.099	0.00050951	LotjaGi2g1v0356800	Cytosine-specific methyltransferase			AT1G80740	chromomethylase 1
0	4.03591e-07	-0.302029	0.734	0.736	0.0100228	LotjaGi4g1v0021200	60S ribosomal protein L35a			AT1G07070	Ribosomal protein L35Ae family protein; AT1G41880;Ribosomal protein L35Ae family protein
0	2.5251e-08	-0.303503	0.051	0.131	0.000627083	LotjaGi1g1v0751900-LC
0	1.08762e-07	-0.306582	0.002	0.032	0.00270101	LotjaGi4g1v0238000	Gibberellin-regulated protein 2			AT5G14920	Gibberellin-regulated family protein
0	9.92746e-10	-0.311728	0.655	0.651	2.46539e-05	LotjaGi5g1v0347200	Mitochondrial pyruvate carrier			AT5G20090	Uncharacterized protein family (UPF0041)
0	9.8835e-10	-0.316018	0.82	0.801	2.45447e-05	LotjaGi4g1v0419200	60S ribosomal L24			AT2G36620	ribosomal protein L24
0	8.86159e-07	-0.318383	0.022	0.074	0.0220069	LotjaGi1g1v0460600	Calcium binding protein			AT4G20780	calmodulin like 42
0	1.65435e-06	-0.318464	0.676	0.696	0.0410842	LotjaGi6g1v0308300	30S ribosomal protein S11			AT3G52580	Ribosomal protein S11 family protein
0	8.29948e-07	-0.318515	0.072	0.152	0.0206109	LotjaGi2g1v0370600	Histone H2B			AT3G45980	Histone superfamily protein
0	8.05286e-07	-0.319285	0.067	0.146	0.0199985	LotjaGi5g1v0186800	TPX2 (Targeting protein for Xklp2) family protein			AT3G23090	TPX2 (targeting protein for Xklp2) protein family
0	5.12046e-07	-0.321739	0.025	0.08	0.0127162	LotjaGi1g1v0149600-LC	Ribonuclease H; RNA-directed DNA polymerase (Reverse transcriptase); Ribonuclease H			AT5G61090	Polynucleotidyl transferase, ribonuclease H-like superfamily protein; AT4G29090;Ribonuclease H-like superfamily protein
0	1.99588e-09	-0.32222	0.615	0.613	4.95657e-05	LotjaGi1g1v0743600	60S ribosomal protein L21			AT1G09590	Translation protein SH3-like family protein
0	3.24492e-07	-0.322528	0.071	0.154	0.00805843	LotjaGi4g1v0018500	Excitatory amino acid transporter 1			AT4G20150	excitatory amino acid transporter
0	1.49229e-06	-0.322823	0.064	0.14	0.0370594	LotjaGi2g1v0421000	Homeobox associated leucine zipper protein			AT5G47370	Homeobox-leucine zipper protein 4 (HB-4) / HD-ZIP protein
0	2.09624e-08	-0.323736	0.027	0.093	0.000520581	LotjaGi4g1v0087800	14-3-3 protein, putative; 14-3-3 protein			AT1G26480	general regulatory factor 12; AT1G22300;general regulatory factor 10
0	1.60475e-07	-0.324128	0.693	0.721	0.00398524	LotjaGi5g1v0277600	ATP synthase subunit d, mitochondrial			AT3G52300	ATP synthase D chain
0	1.06014e-12	-0.324264	0.662	0.617	2.63275e-08	LotjaGi5g1v0189400	60S ribosomal L14-like protein			AT2G20450	Ribosomal protein L14
0	2.4652e-08	-0.326136	0.037	0.11	0.000612207	LotjaGi2g1v0289600	MYB-related transcription factor; Chaperone protein htpG family protein			AT1G34670	myb domain protein 93; AT2G04030;Chaperone protein htpG family protein
0	1.06417e-07	-0.328128	0.052	0.129	0.00264276	LotjaGi2g1v0132800	Small nuclear ribonucleoprotein			AT1G76860	Small nuclear ribonucleoprotein family protein
0	4.42884e-07	-0.328769	0.071	0.152	0.0109986	LotjaGi4g1v0033500	Non-specific lipid-transfer protein-like protein family			AT5G64080	Bifunctional inhibitor/lipid-transfer protein/seed storage 2S albumin superfamily protein
0	6.34444e-10	-0.331978	0.744	0.742	1.57558e-05	LotjaGi4g1v0319900	60S ribosomal protein L31			AT4G26230	Ribosomal protein L31e family protein; AT5G56710;Ribosomal protein L31e family protein
0	3.33716e-09	-0.332493	0.597	0.598	8.28751e-05	LotjaGi2g1v0436000	40S ribosomal protein S10, putative			AT4G25740	RNA binding Plectin/S10 domain-containing protein
0	1.53865e-11	-0.332726	0.789	0.774	3.82109e-07	LotjaGi5g1v0101900	40S ribosomal protein S17			AT5G04800	Ribosomal S17 family protein
0	1.25251e-06	-0.335873	0.036	0.097	0.0311048	LotjaGi5g1v0078200	senescence regulator (Protein of unknown function, DUF584)			AT5G03230	senescence regulator (Protein of unknown function, DUF584)
0	3.53778e-10	-0.336638	0.575	0.579	8.78572e-06	LotjaGi1g1v0794200	40S ribosomal protein S26			AT2G40590	Ribosomal protein S26e family protein; AT2G40510;Ribosomal protein S26e family protein; AT3G56340;Ribosomal protein S26e family protein
0	2.58378e-14	-0.337682	0.763	0.755	6.41655e-10	LotjaGi4g1v0177100	60S ribosomal protein L34			AT1G26880	Ribosomal protein L34e superfamily protein
0	5.36865e-07	-0.337742	0.028	0.085	0.0133325	LotjaGi1g1v0759900	BZIP transcription factor			AT3G62420	basic region/leucine zipper motif 53
0	6.48471e-07	-0.337868	0.092	0.182	0.0161041	LotjaGi4g1v0360200	Protein transport protein Sec61 subunit gamma			AT4G24920	secE/sec61-gamma protein transport protein
0	1.83966e-10	-0.342259	0.757	0.751	4.56861e-06	LotjaGi1g1v0007500	60S ribosomal protein L13			AT3G49010	breast basic conserved 1
0	1.53232e-07	-0.342492	0.116	0.216	0.00380538	LotjaGi2g1v0421200	Acyl-coenzyme A oxidase			AT4G16760	acyl-CoA oxidase 1; AT2G35690;acyl-CoA oxidase 5
0	5.37438e-07	-0.34459	0.717	0.757	0.0133467	LotjaGi2g1v0359600	50S ribosomal protein L11			AT2G37190	Ribosomal protein L11 family protein
0	6.1606e-08	-0.344662	0.019	0.074	0.00152992	LotjaGi2g1v0375700	Haloacid dehalogenase-like hydrolase			AT5G59480	Haloacid dehalogenase-like hydrolase (HAD) superfamily protein
0	8.82508e-07	-0.346004	0.123	0.222	0.0219162	LotjaGi4g1v0366700-LC
0	1.98169e-10	-0.346645	0.646	0.666	4.92134e-06	LotjaGi3g1v0514800	NADH dehydrogenase [ubiquinone] 1 beta subcomplex subunit 9			AT4G34700	LYR family of Fe/S cluster biogenesis protein
0	4.04592e-08	-0.349977	0.016	0.07	0.00100476	LotjaGi5g1v0196200	O-methyltransferase, putative			AT4G35160	O-methyltransferase family protein
0	1.00465e-09	-0.350454	0.026	0.097	2.49496e-05	LotjaGi4g1v0057000	Histidine decarboxylase			AT1G43710	Pyridoxal phosphate (PLP)-dependent transferases superfamily protein
0	1.38655e-09	-0.350831	0.02	0.085	3.44335e-05	LotjaGi5g1v0203000	Benzyl alcohol o-benzoyltransferase			AT5G17540	HXXXD-type acyl-transferase family protein
0	1.53104e-08	-0.351324	0.071	0.165	0.000380219	LotjaGi5g1v0347800	30S ribosomal protein S17			AT5G23740	ribosomal protein S11-beta
0	4.62485e-08	-0.351923	0.024	0.085	0.00114853	LotjaGi3g1v0086100-LC	Membrane protein of er body-like protein			AT5G24290	Vacuolar iron transporter (VIT) family protein
0	9.6483e-07	-0.352323	0.028	0.085	0.0239606	LotjaGi1g1v0461900	Dihydroflavonol 4-reductase-like protein			AT2G45400	NAD(P)-binding Rossmann-fold superfamily protein
0	1.79456e-06	-0.352531	0.048	0.114	0.0445661	LotjaGi3g1v0247100	Trichome birefringence-like protein			AT2G42570	TRICHOME BIREFRINGENCE-LIKE 39
0	7.60913e-10	-0.352819	0.051	0.14	1.88965e-05	LotjaGi5g1v0034900	Beta-1,4-galactosyltransferase 3			AT1G58420	Uncharacterized conserved protein UCP031279
0	3.99646e-11	-0.35817	0.657	0.67	9.9248e-07	LotjaGi1g1v0565400	40S ribosomal protein S25, putative			AT2G21580	Ribosomal protein S25 family protein
0	2.36063e-14	-0.359295	0.957	0.941	5.86239e-10	LotjaGi2g1v0294000	Protein SPIRAL1			AT1G26355	SPIRAL1-like1
0	4.12748e-14	-0.360618	0.772	0.778	1.02502e-09	LotjaGi5g1v0244500	Cytochrome c oxidase subunit 5C; Glyceraldehyde-3-phosphate dehydrogenase			AT3G62400	cytochrome C oxidase subunit; AT3G62410;CP12 domain-containing protein 2
0	2.64834e-13	-0.362502	0.816	0.82	6.57689e-09	LotjaGi2g1v0364900	Ascorbate peroxidase			AT1G07890	ascorbate peroxidase 1
0	4.46414e-09	-0.362703	0.05	0.135	0.000110863	LotjaGi1g1v0770800	Rapid alkalinization factor			AT4G15800	ralf-like 33
0	2.97999e-11	-0.363369	0.057	0.156	7.40051e-07	LotjaGi4g1v0429900	Plant/F1M20-13 protein; Monodehydroascorbate reductase			AT1G63930	from the Czech 'roh' meaning 'corner'; AT1G63940;monodehydroascorbate reductase 6
0	8.27481e-07	-0.364242	0.135	0.237	0.0205497	LotjaGi6g1v0361600	T-complex protein 11			AT1G22930	T-complex protein 11
0	1.37773e-07	-0.365685	0.026	0.087	0.00342145	LotjaGi5g1v0289200	Ethylene-responsive transcription factor			AT2G33710	Integrase-type DNA-binding superfamily protein
0	3.02122e-07	-0.366665	0.073	0.159	0.00750291	LotjaGi1g1v0341900	Glutathione S-transferase; Glutathione s-transferase, putative			AT2G29420	glutathione S-transferase tau 7
0	6.63313e-07	-0.369461	0.023	0.076	0.0164727	LotjaGi4g1v0069800	maternal effect embryo arrest 14			AT2G15890	maternal effect embryo arrest 14
0	1.34758e-07	-0.372527	0.456	0.495	0.00334659	LotjaGi1g1v0489900	Cytochrome c			AT4G10040	cytochrome c-2
0	4.31286e-10	-0.374456	0.717	0.702	1.07106e-05	LotjaGi5g1v0032500	40S ribosomal protein S24			AT5G28060	Ribosomal protein S24e family protein
0	7.46748e-07	-0.377107	0.051	0.123	0.0185447	LotjaGi1g1v0365000	Zinc finger CCCH domain protein			AT2G25900	Zinc finger C-x8-C-x5-C-x3-H type family protein
0	7.99248e-08	-0.378828	0.626	0.679	0.00198485	LotjaGi1g1v0218000	30S ribosomal protein S4			AT5G39850	Ribosomal protein S4
0	6.19492e-13	-0.378925	0.917	0.892	1.53845e-08	LotjaGi1g1v0705000	50S ribosomal protein L14			AT1G04480	Ribosomal protein L14p/L23e family protein
0	2.61473e-08	-0.379081	0.602	0.655	0.000649342	LotjaGi6g1v0284600	NADH-ubiquinone oxidoreductase subunit			AT4G16450	NADH-ubiquinone oxidoreductase
0	7.79196e-07	-0.379772	0.068	0.148	0.0193506	LotjaGi2g1v0124800	Heavy metal transport/detoxification superfamily protein			AT1G01490	Heavy metal transport/detoxification superfamily protein
0	1.9413e-21	-0.380333	0.002	0.072	4.82103e-17	LotjaGi6g1v0145800	Cytochrome P450			AT3G26310	cytochrome P450, family 71, subfamily B, polypeptide 35
0	8.72782e-07	-0.381457	0.104	0.197	0.0216747	LotjaGi2g1v0407700	LOB domain-containing protein, putative			AT4G37540	LOB domain-containing protein 39
0	4.01403e-10	-0.382238	0.605	0.624	9.96843e-06	LotjaGi3g1v0428200	60S ribosomal L28-like protein			AT4G29410	Ribosomal L28e protein family
0	5.07654e-08	-0.382701	0.062	0.148	0.00126071	LotjaGi1g1v0094700	Myb transcription factor			AT1G66230	myb domain protein 20
0	1.82117e-09	-0.382988	0.635	0.674	4.52269e-05	LotjaGi3g1v0023200	60S ribosomal L28-like protein			AT4G29410	Ribosomal L28e protein family
0	1.06728e-12	-0.383169	0.084	0.203	2.65049e-08	LotjaGi6g1v0300700	Glutamine synthetase			AT5G35630	glutamine synthetase 2
0	4.95496e-17	-0.383695	0.006	0.078	1.23052e-12	LotjaGi5g1v0214200	Calcium-binding EF hand family protein			AT2G44310	Calcium-binding EF-hand family protein
0	4.95618e-11	-0.384141	0.71	0.7	1.23082e-06	LotjaGi1g1v0796600	60S acidic ribosomal protein P1			AT5G24510	60S acidic ribosomal protein family
0	2.09747e-09	-0.385269	0.018	0.08	5.20885e-05	LotjaGi3g1v0437000	Xyloglucan endotransglucosylase/hydrolase			AT4G03210	xyloglucan endotransglucosylase/hydrolase 9
0	3.3112e-09	-0.386251	0.65	0.696	8.22304e-05	LotjaGi4g1v0282000	30S ribosomal protein S17			AT5G23740	ribosomal protein S11-beta
0	1.58855e-15	-0.386544	0.017	0.104	3.94501e-11	LotjaGi1g1v0661200-LC
0	2.84375e-10	-0.387133	0.047	0.137	7.06218e-06	LotjaGi1g1v0238000	Calcium-binding protein			AT1G76650	calmodulin-like 38
0	1.53197e-07	-0.387367	0.008	0.049	0.0038045	LotjaGi5g1v0292800	Histidine decarboxylase			AT1G43710	Pyridoxal phosphate (PLP)-dependent transferases superfamily protein
0	3.62332e-11	-0.392784	0.005	0.053	8.99816e-07	LotjaGi4g1v0106600	DNA-directed RNA polymerase II subunit RPB1-like protein			AT3G50610	DNA-directed RNA polymerase II subunit RPB1-like protein
0	8.68462e-07	-0.393327	0.031	0.091	0.0215674	LotjaGi1g1v0348000	Aspartic proteinase nepenthesin-1			AT1G09750	Eukaryotic aspartyl protease family protein
0	1.91691e-07	-0.394954	0.071	0.156	0.00476047	LotjaGi5g1v0191800	Auxin-responsive protein			AT4G14550	indole-3-acetic acid inducible 14
0	8.07236e-07	-0.395127	0.154	0.26	0.0200469	LotjaGi5g1v0072400	Glutathione S-transferase			AT5G02790	Glutathione S-transferase family protein
0	4.40422e-07	-0.395834	0.038	0.104	0.0109374	LotjaGi1g1v0608900	2-oxoglutarate (2OG) and Fe(II)-dependent oxygenase superfamily protein			AT3G21420	2-oxoglutarate (2OG) and Fe(II)-dependent oxygenase superfamily protein
0	1.70096e-06	-0.397053	0.107	0.199	0.0422416	LotjaGi1g1v0184000	CDP-diacylglycerol--glycerol-3-phosphate 3-phosphatidyltransferase, putative			AT1G19020	CDP-diacylglycerol-glycerol-3-phosphate 3-phosphatidyltransferase
0	2.41982e-08	-0.399286	0.516	0.567	0.000600937	LotjaGi4g1v0076600	30S ribosomal protein S9			AT2G09990	Ribosomal protein S5 domain 2-like superfamily protein
0	1.41227e-07	-0.401166	0.026	0.087	0.00350724	LotjaGi4g1v0289500	Heat shock 70 kDa protein			AT5G02500	heat shock cognate protein 70-1; AT1G16030;heat shock protein 70B
0	5.39666e-07	-0.401649	0.126	0.226	0.0134021	LotjaGi2g1v0299200	Eukaryotic translation initiation factor 5A			AT1G13950	eukaryotic elongation factor 5A-1
0	1.06304e-11	-0.403496	0.106	0.235	2.63996e-07	LotjaGi1g1v0566800	High mobility group protein			AT1G20693	high mobility group B2
0	1.44694e-10	-0.405347	0.08	0.19	3.59334e-06	LotjaGi4g1v0126600	Peptidyl-prolyl cis-trans isomerase			AT2G18040	peptidylprolyl cis/trans isomerase, NIMA-interacting 1
0	1.20962e-08	-0.405881	0.023	0.087	0.000300396	LotjaGi1g1v0216700	Aldose 1-epimerase			AT3G47800	Galactose mutarotase-like superfamily protein
0	2.41118e-10	-0.406657	0.043	0.131	5.98792e-06	LotjaGi3g1v0542600	Cellulose synthase-like protein			AT3G03050	cellulose synthase-like D3
0	5.67791e-08	-0.406854	0.039	0.11	0.00141005	LotjaGi1g1v0781500	BZIP transcription factor family protein			AT5G28770	bZIP transcription factor family protein
0	8.75893e-12	-0.407475	0.022	0.099	2.17519e-07	LotjaGi6g1v0296500	Glucose-6-phosphate/phosphate translocator-like protein			AT1G61800	glucose-6-phosphate/phosphate translocator 2
0	2.14874e-09	-0.4079	0.054	0.144	5.33618e-05	LotjaGi4g1v0251100	Xyloglucan 6-xylosyltransferase 1			AT5G07720	Galactosyl transferase GMA12/MNN10 family protein
0	6.08443e-07	-0.408581	0.151	0.258	0.0151101	LotjaGi3g1v0361800	F-box/kelch-repeat protein family			AT1G15670	Galactose oxidase/kelch repeat superfamily protein
0	5.5005e-07	-0.409724	0.21	0.33	0.0136599	LotjaGi4g1v0074000	Ethylene-responsive transcription factor			AT4G34410	redox responsive transcription factor 1
0	4.87591e-20	-0.411959	0.005	0.082	1.21088e-15	LotjaGi3g1v0504500	Non-symbiotic hemoglobin 1			AT2G16060	hemoglobin 1
0	4.31557e-07	-0.412222	0.046	0.116	0.0107173	LotjaGi4g1v0379500	DUF1685 family protein			AT2G42760	DUF1685 family protein
0	5.54059e-08	-0.414058	0.171	0.292	0.00137595	LotjaGi4g1v0081300-LC	10 kDa chaperonin			AT1G23100	GroES-like family protein
0	1.93225e-08	-0.417272	0.66	0.693	0.000479855	LotjaGi3g1v0281000	Histone H2A			AT5G02560	histone H2A 12
0	2.5155e-10	-0.418031	0.895	0.892	6.247e-06	LotjaGi5g1v0299100	60S ribosomal protein L36			AT3G53740	Ribosomal protein L36e family protein
0	4.66709e-08	-0.418666	0.01	0.053	0.00115903	LotjaGi1g1v0618100	F-box protein family			AT4G12560	F-box and associated interaction domains-containing protein
0	4.55288e-09	-0.419384	0.082	0.184	0.000113066	LotjaGi4g1v0364300	F-box/kelch-repeat protein			AT1G67480	Galactose oxidase/kelch repeat superfamily protein
0	2.67861e-11	-0.422444	0.007	0.059	6.65205e-07	LotjaGi1g1v0012500	Receptor-like protein kinase			AT1G18390	Serine/Threonine kinase family catalytic domain protein; AT5G38240;Protein kinase family protein
0	4.742e-09	-0.423738	0.054	0.142	0.000117763	LotjaGi4g1v0105200	Heat shock transcription factor			AT4G36990	heat shock factor 4
0	4.46462e-08	-0.42868	0.014	0.063	0.00110874	LotjaGi4g1v0041400	Transmembrane protein			AT1G23850	transmembrane protein
0	1.70012e-06	-0.43138	0.362	0.48	0.0422208	LotjaGi3g1v0135400	Polyubiquitin			AT4G05320	polyubiquitin 10; AT4G02890;Ubiquitin family protein
0	1.30827e-06	-0.43233	0.182	0.29	0.0324895	LotjaGi1g1v0118100	Protein phosphatase 2C			AT2G30020	Protein phosphatase 2C family protein
0	6.21106e-09	-0.432462	0.074	0.171	0.000154246	LotjaGi4g1v0301200	Small nuclear ribonucleoprotein			AT4G30220	small nuclear ribonucleoprotein F
0	8.86928e-09	-0.43273	0.02	0.078	0.00022026	LotjaGi3g1v0443150
0	4.51119e-07	-0.43341	0.235	0.351	0.0112031	LotjaGi1g1v0635900	40S ribosomal protein S27			AT3G61110	ribosomal protein S27
0	5.00572e-08	-0.43471	0.047	0.123	0.00124312	LotjaGi2g1v0125100	Heavy metal transport/detoxification superfamily protein			AT1G01490	Heavy metal transport/detoxification superfamily protein
0	2.29807e-08	-0.434947	0.14	0.256	0.000570702	LotjaGi3g1v0021100	40S ribosomal protein S17-like protein			AT5G04800	Ribosomal S17 family protein
0	2.91256e-07	-0.436593	0.036	0.101	0.00723305	LotjaGi4g1v0280000	Heparanase, putative			AT5G34940	glucuronidase 3
0	1.79927e-09	-0.436772	0.032	0.108	4.46832e-05	LotjaGi6g1v0354900	Beta xylosidase			AT5G09730	beta-xylosidase 3; AT5G64570;beta-D-xylosidase 4
0	3.70584e-08	-0.436967	0.45	0.56	0.000920307	LotjaGi4g1v0455700	B-cell receptor-associated-like protein			AT5G17190	B-cell receptor-associated-like protein
0	6.93078e-09	-0.438553	0.112	0.224	0.000172119	LotjaGi1g1v0778700	Cysteine synthase			AT4G14880	O-acetylserine (thiol) lyase (OAS-TL) isoform A1
0	4.52037e-07	-0.439912	0.416	0.501	0.0112259	LotjaGi6g1v0040400	RNA-binding protein			AT4G13850	glycine-rich RNA-binding protein 2
0	1.05141e-07	-0.440101	0.539	0.594	0.00261107	LotjaGi6g1v0036000	50S ribosomal protein L22			AT1G67430	Ribosomal protein L22p/L17e family protein
0	4.32057e-07	-0.440296	0.055	0.131	0.0107297	LotjaGi5g1v0248300	Ethylene-responsive transcription factor			AT3G16770	ethylene-responsive element binding protein
0	6.73415e-08	-0.445027	0.214	0.342	0.00167236	LotjaGi5g1v0288500	Peroxidase			AT1G71695	Peroxidase superfamily protein
0	8.8421e-08	-0.446559	0.07	0.156	0.00219585	LotjaGi5g1v0224600	Rapid alkalinization factor (RALF) family protein			AT4G15800	ralf-like 33
0	3.48453e-07	-0.446904	0.017	0.066	0.00865348	LotjaGi2g1v0251800	Cytochrome P450 family protein			AT4G31940	cytochrome P450, family 82, subfamily C, polypeptide 4
0	2.71072e-18	-0.447133	0.946	0.968	6.73179e-14	LotjaGi1g1v0080000	Aquaporin			AT4G00430	plasma membrane intrinsic protein 1;4
0	1.25023e-07	-0.447649	0.04	0.108	0.00310482	LotjaGi2g1v0228200	Inositol oxygenase			AT2G19800	myo-inositol oxygenase 2
0	1.86161e-07	-0.447799	0.575	0.649	0.00462312	LotjaGi6g1v0216300	S-adenosylmethionine synthase			AT3G17390	S-adenosylmethionine synthetase family protein
0	7.21875e-07	-0.450341	0.703	0.683	0.017927	LotjaGi3g1v0068000	Blue copper protein			AT2G32300	uclacyanin 1
0	2.27483e-08	-0.450646	0.022	0.08	0.000564931	LotjaGi2g1v0176700	Kunitz trypsin inhibitor			AT1G17860	Kunitz family trypsin and protease inhibitor protein
0	8.40386e-09	-0.451312	0.112	0.224	0.000208701	LotjaGi2g1v0355000	High mobility group protein			AT1G20693	high mobility group B2
0	3.72912e-07	-0.452664	0.094	0.186	0.00926091	LotjaGi4g1v0416000	Phosphatidylinositol transfer protein			AT1G72160	Sec14p-like phosphatidylinositol transfer family protein
0	2.76067e-07	-0.454465	0.057	0.135	0.00685586	LotjaGi3g1v0153700-LC	Molybdenum import ATP-binding protein ModC; cytochrome P450, family 707, subfamily A, polypeptide 4; Embryo defective 1381 isoform 2; Early nodulin-like protein; Protein MGF 505-11L			AT3G44900	cation/H+ exchanger 4; AT2G33280;Major facilitator superfamily protein; ;; AT5G53870;early nodulin-like protein 1; AT3G19270;cytochrome P450, family 707, subfamily A, polypeptide 4
0	3.13855e-07	-0.457008	0.274	0.4	0.00779428	LotjaGi3g1v0320800	NAC domain protein			AT4G27410	NAC (No Apical Meristem) domain transcriptional regulator superfamily protein
0	6.97628e-07	-0.457503	0.068	0.146	0.0173249	LotjaGi4g1v0397700	Annexin			AT5G65020	annexin 2
0	1.08034e-10	-0.458686	0.135	0.268	2.68291e-06	LotjaGi4g1v0252150
0	4.22165e-08	-0.460392	0.136	0.249	0.0010484	LotjaGi6g1v0347600	Chaperone DnaK			AT5G09590	mitochondrial HSO70 2
0	5.8437e-08	-0.460395	0.057	0.137	0.00145122	LotjaGi4g1v0252300	Receptor kinase			AT1G74360	Leucine-rich repeat protein kinase family protein
0	5.94628e-12	-0.460604	0.048	0.148	1.4767e-07	LotjaGi1g1v0078500	Pleckstrin homology domain-containing protein 1			AT5G05710	Pleckstrin homology (PH) domain superfamily protein
0	1.61044e-08	-0.462225	0.159	0.281	0.000399936	LotjaGi5g1v0078100	50S ribosomal protein L11			AT2G37190	Ribosomal protein L11 family protein
0	1.99228e-06	-0.464661	0.281	0.385	0.0494763	LotjaGi6g1v0209000	30S ribosomal protein S10			AT3G47370	Ribosomal protein S10p/S20e family protein
0	2.40852e-12	-0.466079	0.601	0.624	5.98132e-08	LotjaGi5g1v0290300	40S ribosomal protein S18; 30S ribosomal protein S13			AT1G22780	Ribosomal protein S13/S18 family
0	7.11345e-10	-0.466517	0.077	0.182	1.76655e-05	LotjaGi2g1v0329500	Alcohol dehydrogenase, putative			AT4G37980	cinnamyl alcohol dehydrogenase 7
0	8.59863e-07	-0.467734	0.514	0.626	0.0213538	LotjaGi3g1v0249200	Polyubiquitin			AT4G05320	polyubiquitin 10; AT4G02890;Ubiquitin family protein
0	1.23914e-06	-0.467859	0.051	0.118	0.0307729	LotjaGi2g1v0128200	Ethylene-responsive transcription factor			AT5G61890	Integrase-type DNA-binding superfamily protein
0	5.14139e-09	-0.468583	0.019	0.08	0.000127681	LotjaGi1g1v0083400	Heat shock protein			AT1G53540	HSP20-like chaperones superfamily protein
0	2.05559e-09	-0.468785	0.093	0.201	5.10486e-05	LotjaGi1g1v0095100	Heat-shock protein, putative			AT5G37670	HSP20-like chaperones superfamily protein
0	1.59921e-16	-0.469475	0.684	0.71	3.97148e-12	LotjaGi3g1v0068500	Nucleoside diphosphate kinase			AT4G09320	nucleoside diphosphate kinase
0	1.64023e-08	-0.471816	0.121	0.233	0.000407334	LotjaGi4g1v0049200	F-box protein			AT1G61340	F-box family protein
0	1.79059e-06	-0.471909	0.457	0.537	0.0444674	LotjaGi4g1v0300700	Histone H4			AT1G07660	Histone superfamily protein
0	4.70495e-12	-0.476069	0.035	0.127	1.16843e-07	LotjaGi3g1v0506900	Organ specific protein			AT1G49310	transmembrane protein
0	4.73364e-07	-0.478888	0.139	0.243	0.0117555	LotjaGi5g1v0152400	ABC subfamily C transporter; Multidrug resistance protein ABC transporter family protein			AT1G04120	multidrug resistance-associated protein 5
0	2.67063e-07	-0.478905	0.105	0.203	0.00663224	LotjaGi5g1v0316500	2-hydroxyisoflavanone dehydratase			AT1G47480	alpha/beta-Hydrolases superfamily protein
0	9.56771e-11	-0.4793	0.057	0.152	2.37605e-06	LotjaGi1g1v0043800	60S ribosomal protein L18a; Eukaryotic aspartyl protease family protein			AT2G34480	Ribosomal protein L18ae/LX family protein; AT3G59080;Eukaryotic aspartyl protease family protein
0	4.67798e-14	-0.481051	0.626	0.668	1.16173e-09	LotjaGi6g1v0308100	60S ribosomal protein L18a			AT2G34480	Ribosomal protein L18ae/LX family protein
0	2.03717e-09	-0.482057	0.027	0.097	5.0591e-05	LotjaGi4g1v0127600	Gibberellin-regulated protein 2			AT1G75750	GAST1 protein homolog 1
0	2.05851e-11	-0.482372	0.039	0.129	5.11211e-07	LotjaGi1g1v0268900	O-methyltransferase			AT4G35160	O-methyltransferase family protein
0	5.89544e-14	-0.483256	0.03	0.125	1.46407e-09	LotjaGi2g1v0405200	maternal effect embryo arrest 59			AT4G37300	maternal effect embryo arrest 59
0	9.62262e-07	-0.483891	0.231	0.347	0.0238968	LotjaGi4g1v0456400	Nudix hydrolase-like protein			AT2G01670	nudix hydrolase homolog 17
0	7.59586e-18	-0.484211	0.011	0.097	1.88636e-13	LotjaGi4g1v0246100	Integral membrane HPP family protein			AT5G62720	Integral membrane HPP family protein
0	1.4547e-08	-0.485784	0.508	0.607	0.00036126	LotjaGi6g1v0220900	Sucrose synthase			AT3G43190	sucrose synthase 4
0	1.5584e-09	-0.487881	0.487	0.581	3.87013e-05	LotjaGi5g1v0286500	RAN BINDING protein 1			AT5G58590	RAN binding protein 1
0	8.18582e-08	-0.488693	0.064	0.146	0.00203287	LotjaGi3g1v0480800	Senescence-associated protein			AT2G27830	hypothetical protein
0	1.74539e-09	-0.490022	0.466	0.541	4.3345e-05	LotjaGi2g1v0364200	30S ribosomal protein S12			AT5G02960	Ribosomal protein S12/S23 family protein
0	8.19514e-10	-0.49181	0.07	0.171	2.03518e-05	LotjaGi6g1v0292300	WRKY transcription factor, putative			AT1G62300	WRKY family transcription factor
0	2.74405e-12	-0.492436	0.515	0.588	6.81457e-08	LotjaGi2g1v0446000	Cytochrome c			AT4G10040	cytochrome c-2
0	3.47681e-09	-0.494902	0.269	0.404	8.63432e-05	LotjaGi2g1v0379100	SKP1-like protein; Protein MID1-COMPLEMENTING ACTIVITY 1			AT1G75950	S phase kinase-associated protein 1; AT4G35920;PLAC8 family protein
0	2.56424e-07	-0.496595	0.094	0.184	0.00636805	LotjaGi5g1v0348700	Phospholipase-like (PEARLI 4) family protein; phospholipase-like protein (PEARLI 4) family protein			AT4G35110	phospholipase-like protein (PEARLI 4) family protein; AT2G16900;phospholipase-like protein (PEARLI 4) family protein
0	1.55182e-06	-0.496972	0.083	0.163	0.038538	LotjaGi3g1v0169600	Histone H2B			AT3G45980	Histone superfamily protein
0	1.53461e-08	-0.497937	0.327	0.444	0.000381104	LotjaGi5g1v0179300	HR-like lesion-inducing protein			AT4G14420	HR-like lesion-inducing protein-like protein
0	4.22327e-07	-0.500187	0.064	0.144	0.0104881	LotjaGi4g1v0313900	Late embryogenesis abundant, putative			AT2G18340	late embryogenesis abundant domain-containing protein / LEA domain-containing protein
0	1.15254e-07	-0.501447	0.067	0.152	0.00286222	LotjaGi1g1v0102400	Homogentisate phytyltransferase			AT2G18950	homogentisate phytyltransferase 1
0	4.21246e-09	-0.502281	0.069	0.165	0.000104612	LotjaGi2g1v0070200	Nudix hydrolase-like protein			AT2G01670	nudix hydrolase homolog 17
0	3.55972e-10	-0.502636	0.146	0.279	8.8402e-06	LotjaGi6g1v0283200	Heavy metal-associated protein			AT4G16380	Heavy metal transport/detoxification superfamily protein
0	1.33714e-06	-0.503091	0.072	0.152	0.0332065	LotjaGi1g1v0430000	N-alpha-acetyltransferase 40			AT3G21570	proline-rich nuclear receptor coactivator
0	1.66802e-08	-0.503525	0.049	0.131	0.000414236	LotjaGi3g1v0350300	Cinnamoyl-CoA reductase			AT1G15950	cinnamoyl coa reductase 1
0	4.61945e-07	-0.505406	0.071	0.154	0.0114719	LotjaGi2g1v0239200	GMP synthase [glutamine-hydrolyzing]			AT5G38200	Class I glutamine amidotransferase-like superfamily protein; AT1G66860;Class I glutamine amidotransferase-like superfamily protein
0	1.53495e-08	-0.505424	0.059	0.146	0.000381189	LotjaGi1g1v0109000	Peroxidase			AT5G05340	Peroxidase superfamily protein
0	5.62588e-08	-0.505934	0.113	0.214	0.00139713	LotjaGi1g1v0429300	Dihydroxy-acid dehydratase 1			AT3G43210	ATP binding microtubule motor family protein
0	9.88638e-13	-0.50605	0.127	0.273	2.45518e-08	LotjaGi6g1v0018600	SLL1 protein			AT1G72020	TonB-dependent heme receptor A
0	1.30491e-06	-0.506559	0.028	0.085	0.0324061	LotjaGi2g1v0163300	Kunitz trypsin inhibitor			AT1G17860	Kunitz family trypsin and protease inhibitor protein
0	1.47769e-09	-0.508202	0.044	0.129	3.66971e-05	LotjaGi6g1v0302700	Peptide methionine sulfoxide reductase msrB			AT4G21860	methionine sulfoxide reductase B 2
0	2.13662e-11	-0.50856	0.076	0.19	5.30607e-07	LotjaGi1g1v0368400	DUF3511 domain protein			AT5G11970	ABC family ABC transporter, putative (DUF3511)
0	5.78553e-07	-0.508841	0.103	0.195	0.0143678	LotjaGi5g1v0021300	Cytochrome P450 allene oxide synthase			AT5G42650	allene oxide synthase
0	8.59383e-09	-0.510868	0.469	0.611	0.000213419	LotjaGi2g1v0326500	Mitochondrial carrier protein			AT2G22500	uncoupling protein 5; AT4G24570;dicarboxylate carrier 2
0	3.22024e-07	-0.512944	0.219	0.315	0.00799715	LotjaGi2g1v0310400	Actin cross-linking protein			AT1G27100	Actin cross-linking protein
0	5.37031e-09	-0.513932	0.281	0.4	0.000133366	LotjaGi4g1v0032400	60S ribosomal protein L44			AT3G23390	Zinc-binding ribosomal protein family protein
0	2.27387e-09	-0.514058	0.29	0.427	5.64694e-05	LotjaGi3g1v0310200	40S ribosomal protein S28			AT3G10090	Nucleic acid-binding, OB-fold-like protein
0	4.14907e-08	-0.514437	0.194	0.311	0.00103038	LotjaGi3g1v0015100	F-box/kelch-repeat protein family			AT1G80440	Galactose oxidase/kelch repeat superfamily protein
0	1.85233e-09	-0.514519	0.115	0.233	4.60008e-05	LotjaGi3g1v0413600	Lipoxygenase			AT1G72520	PLAT/LH2 domain-containing lipoxygenase family protein
0	1.3116e-09	-0.516674	0.179	0.313	3.25723e-05	LotjaGi1g1v0764900	NADH dehydrogenase (Ubiquinone) iron-sulfur protein 5-B			AT2G47690	NADH-ubiquinone oxidoreductase-like protein
0	6.56895e-12	-0.520243	0.588	0.674	1.63133e-07	LotjaGi3g1v0089100	Peptidylprolyl isomerase			AT5G48580	FK506- and rapamycin-binding protein 15 kD-2
0	1.93084e-10	-0.524652	0.067	0.171	4.79505e-06	LotjaGi2g1v0288700	2-oxoglutarate (2OG) and Fe(II)-dependent oxygenase superfamily protein			AT1G17020	senescence-related gene 1
0	1.66793e-07	-0.525685	0.179	0.288	0.00414213	LotjaGi2g1v0182500	Glycosyltransferase			AT1G14590	Nucleotide-diphospho-sugar transferase family protein
0	2.6636e-07	-0.526322	0.135	0.239	0.00661478	LotjaGi6g1v0285900	Cytochrome b561 and domon domain-containing protein			AT4G17280	Auxin-responsive family protein
0	5.91296e-11	-0.527047	0.26	0.414	1.46842e-06	LotjaGi4g1v0367000	Nuclear transport factor 2			AT1G27970	nuclear transport factor 2B
0	5.73954e-08	-0.52719	0.121	0.228	0.00142536	LotjaGi6g1v0255400	CheY-like two-component responsive regulator family protein			AT4G18020	CheY-like two-component responsive regulator family protein
0	6.1937e-08	-0.530816	0.36	0.444	0.00153814	LotjaGi5g1v0323100	Zinc finger protein			AT1G27730	salt tolerance zinc finger
0	4.37491e-11	-0.532919	0.046	0.14	1.08646e-06	LotjaGi1g1v0121700	Glycosyltransferase			AT1G07260	UDP-glucosyl transferase 71C3
0	2.12507e-10	-0.532939	0.084	0.197	5.27741e-06	LotjaGi1g1v0671200	Glycosyltransferase			AT2G36780	UDP-Glycosyltransferase superfamily protein
0	7.66994e-09	-0.533397	0.115	0.224	0.000190475	LotjaGi4g1v0335300-LC
0	6.3991e-10	-0.533635	0.43	0.571	1.58915e-05	LotjaGi6g1v0329200	Ethylene-responsive transcription factor			AT3G15210	ethylene responsive element binding factor 4
0	1.98057e-06	-0.534105	0.094	0.18	0.0491854	LotjaGi6g1v0232200	Beta-galactosidase			AT3G13750	beta galactosidase 1
0	6.53511e-08	-0.536435	0.073	0.156	0.00162293	LotjaGi1g1v0547400	Protein kinase family protein			AT1G66880	Protein kinase superfamily protein; AT5G38210;Protein kinase family protein
0	3.45612e-07	-0.53959	0.208	0.307	0.00858293	LotjaGi3g1v0444200-LC	translocase of inner mitochondrial membrane 23			AT4G28290	hypothetical protein
0	5.32158e-11	-0.540483	0.046	0.14	1.32156e-06	LotjaGi2g1v0372000	70 kDa heat shock protein			AT3G12580	heat shock protein 70; AT5G02500;heat shock cognate protein 70-1
0	2.39686e-13	-0.540576	0.583	0.672	5.95236e-09	LotjaGi3g1v0144600	Glutathione S-transferase			AT1G17180	glutathione S-transferase TAU 25
0	3.62927e-10	-0.544393	0.096	0.209	9.01293e-06	LotjaGi2g1v0217400	Receptor-like kinase			AT3G24550	proline extensin-like receptor kinase 1
0	1.39142e-09	-0.544992	0.644	0.698	3.45545e-05	LotjaGi2g1v0400800	Heat shock transcription factor			AT4G36990	heat shock factor 4
0	3.84372e-07	-0.545452	0.044	0.101	0.00954549	LotjaGi3g1v0481200	Amino acid transporter, putative			AT1G08230	Transmembrane amino acid transporter family protein
0	7.43003e-10	-0.545998	0.147	0.275	1.84517e-05	LotjaGi2g1v0134300	Extensin; extensin 3			AT1G21310	extensin 3
0	1.43786e-07	-0.547029	0.113	0.214	0.00357079	LotjaGi2g1v0394200	Calcium uniporter protein, mitochondrial			AT2G23790	calcium uniporter (DUF607)
0	2.03479e-14	-0.552693	0.719	0.841	5.05319e-10	LotjaGi3g1v0420000	Lipoxygenase			AT1G55020	lipoxygenase 1
0	6.12664e-08	-0.55397	0.05	0.118	0.00152149	LotjaGi4g1v0185900	basic helix-loop-helix (bHLH) DNA-binding superfamily protein			AT4G37850	basic helix-loop-helix (bHLH) DNA-binding superfamily protein
0	1.81664e-08	-0.554684	0.052	0.133	0.000451145	LotjaGi6g1v0131400	Peptide transporter; Peptide transporter, putative			AT5G01180	peptide transporter 5; AT3G54140;peptide transporter 1
0	8.03367e-16	-0.562531	0.036	0.146	1.99508e-11	LotjaGi4g1v0056800	DUF506 family protein			AT4G32480	sugar phosphate exchanger, putative (DUF506)
0	2.6289e-10	-0.563328	0.65	0.736	6.52862e-06	LotjaGi3g1v0162900	Aquaporin			AT2G37170	plasma membrane intrinsic protein 2
0	3.14024e-10	-0.564301	0.515	0.613	7.79847e-06	LotjaGi1g1v0653000	Calmodulin-related protein; Calmodulin			AT3G43810	calmodulin 7; AT2G41110;calmodulin 2
0	4.72901e-24	-0.566411	0.773	0.814	1.1744e-19	LotjaGi1g1v0777100	Superoxide dismutase [Cu-Zn]			AT1G08830	copper/zinc superoxide dismutase 1
0	5.0501e-09	-0.568303	0.3	0.404	0.000125414	LotjaGi1g1v0432700	Calmodulin			AT5G49480	Ca2+-binding protein 1
0	8.38492e-11	-0.56882	0.077	0.188	2.08231e-06	LotjaGi1g1v0111800	WRKY transcription factor			AT2G38470	WRKY DNA-binding protein 33
0	6.85514e-11	-0.56892	0.14	0.275	1.70241e-06	LotjaGi4g1v0322700	Jasmonate zim-domain protein			AT1G19180	jasmonate-zim-domain protein 1
0	7.11921e-08	-0.570345	0.235	0.342	0.00176799	LotjaGi3g1v0342800	4-coumarate:CoA ligase; 4-coumarate:CoA ligase-like protein			AT3G21240	4-coumarate:CoA ligase 2
0	1.23285e-13	-0.570719	0.167	0.328	3.06166e-09	LotjaGi6g1v0356200-LC
0	6.24571e-11	-0.579838	0.148	0.285	1.55106e-06	LotjaGi6g1v0022600	Chalcone reductase			AT1G59960	NAD(P)-linked oxidoreductase superfamily protein
0	1.70501e-07	-0.580115	0.322	0.416	0.00423421	LotjaGiC1v0011300
0	1.55392e-08	-0.580326	0.035	0.108	0.000385901	LotjaGi1g1v0703000	Pleiotropic drug resistance ABC transporter			AT1G15520	pleiotropic drug resistance 12
0	2.43322e-10	-0.581155	0.379	0.52	6.04266e-06	LotjaGi6g1v0286200	Cysteine proteinase inhibitor			AT5G47550	Cystatin/monellin superfamily protein
0	1.21655e-08	-0.586164	0.207	0.328	0.000302118	LotjaGi3g1v0232400	3-ketoacyl-CoA thiolase			AT2G33150	peroxisomal 3-ketoacyl-CoA thiolase 3
0	2.42513e-08	-0.587284	0.204	0.334	0.000602256	LotjaGi3g1v0097800	NAD(P)H dehydrogenase (Quinone)			AT4G27270	Quinone reductase family protein
0	4.06883e-07	-0.588235	0.16	0.266	0.0101045	LotjaGi5g1v0265900	Exostosin-2			AT5G04500	glycosyltransferase family protein 47
0	1.98326e-09	-0.590873	0.038	0.114	4.92523e-05	LotjaGi3g1v0361100	2-oxoglutarate-dependent dioxygenase			AT1G52820	2-oxoglutarate (2OG) and Fe(II)-dependent oxygenase superfamily protein
0	1.06051e-14	-0.591374	0.135	0.296	2.63368e-10	LotjaGi4g1v0432400	6-phosphogluconate dehydrogenase, decarboxylating			AT5G41670	6-phosphogluconate dehydrogenase family protein
0	6.87761e-07	-0.591523	0.075	0.148	0.0170799	LotjaGi2g1v0253200	ABC transporter B family protein			AT3G28345	ABC transporter family protein; AT3G28380;P-glycoprotein 17
0	5.86612e-08	-0.59318	0.189	0.309	0.00145679	LotjaGi1g1v0758000-LC	RNA binding protein, putative; Flowering time control protein FCA; nucleic acid binding/RNA binding protein			AT4G16280	flowering time control protein FCA; AT2G47310;flowering time control protein-related / FCA gamma-like protein; AT5G14050;Transducin/WD40 repeat-like superfamily protein
0	1.1225e-06	-0.593907	0.127	0.19	0.0278761	LotjaGi5g1v0225300	Auxin-repressed/dormancy-associated protein			AT1G56220	Dormancy/auxin associated family protein
0	1.53717e-07	-0.596901	0.083	0.169	0.0038174	LotjaGi4g1v0026300	Stress up-regulated Nod 19 protein			AT5G61820	stress up-regulated Nod 19 protein
0	3.78733e-07	-0.59781	0.099	0.182	0.00940546	LotjaGiC1v0002000
0	3.6117e-14	-0.602244	0.239	0.416	8.9693e-10	LotjaGi5g1v0011600-LC
0	1.30068e-12	-0.603812	0.089	0.218	3.2301e-08	LotjaGi4g1v0410400	S-adenosyl-L-methionine-dependent methyltransferases superfamily protein			AT5G64030	S-adenosyl-L-methionine-dependent methyltransferases superfamily protein
0	1.97423e-13	-0.606582	0.176	0.334	4.9028e-09	LotjaGi5g1v0045800	40S ribosomal protein S27			AT3G61110	ribosomal protein S27
0	6.92716e-12	-0.607921	0.066	0.178	1.72029e-07	LotjaGi3g1v0377300	BON1-associated protein 2			AT2G45760	BON association protein 2
0	3.32643e-14	-0.609	0.133	0.29	8.26085e-10	LotjaGi6g1v0271600	Ferredoxin--NADP reductase			AT4G05390	root FNR 1
0	2.14717e-26	-0.610009	0.003	0.095	5.33228e-22	LotjaGi1g1v0152000	Nitrate reductase			AT1G77760	nitrate reductase 1
0	6.67739e-12	-0.610847	0.659	0.751	1.65826e-07	LotjaGi4g1v0406300	Cellulose synthase			AT5G64740	cellulose synthase 6
0	1.77044e-13	-0.611805	0.151	0.302	4.39672e-09	LotjaGi3g1v0031300-LC
0	1.53038e-17	-0.611924	0.032	0.146	3.80055e-13	LotjaGi3g1v0378800	Short-chain dehydrogenase/reductase family protein			AT3G61220	NAD(P)-binding Rossmann-fold superfamily protein
0	5.93226e-12	-0.612509	0.047	0.14	1.47322e-07	LotjaGi4g1v0119900	cation/H+ exchanger 17			AT2G18210	hypothetical protein
0	4.27264e-12	-0.614523	0.097	0.226	1.06107e-07	LotjaGi3g1v0451900	Protein phosphatase 2c, putative			AT4G28400	Protein phosphatase 2C family protein
0	1.22204e-14	-0.619554	0.01	0.08	3.0348e-10	LotjaGi6g1v0024500	Cytochrome P450			AT4G31500	cytochrome P450, family 83, subfamily B, polypeptide 1
0	1.00735e-10	-0.619793	0.503	0.63	2.50164e-06	LotjaGi1g1v0281200	Bidirectional sugar transporter SWEET			AT5G53190	Nodulin MtN3 family protein
0	3.87232e-11	-0.619975	0.093	0.214	9.61653e-07	LotjaGi6g1v0253800	Major allergen Mal d 1 family protein			AT1G24020	MLP-like protein 423
0	1.30404e-07	-0.621004	0.133	0.237	0.00323845	LotjaGi3g1v0218300	PAR1 protein			AT3G54040	PAR1 protein
0	3.38689e-13	-0.6214	0.044	0.148	8.411e-09	LotjaGi3g1v0101000	Phospholipid-transporting ATPase			AT5G04930	aminophospholipid ATPase 1
0	6.42388e-07	-0.621528	0.308	0.412	0.0159531	LotjaGi4g1v0311700	Harbinger transposase-derived nuclease			AT5G12010	nuclease
0	2.31204e-10	-0.621902	0.125	0.247	5.74172e-06	LotjaGi3g1v0368200	Aquaporin-like protein			AT3G16240	delta tonoplast integral protein
0	4.24046e-11	-0.622546	0.44	0.56	1.05308e-06	LotjaGi6g1v0222600	Jasmonate zim-domain protein			AT1G19180	jasmonate-zim-domain protein 1
0	1.20432e-09	-0.622638	0.069	0.167	2.9908e-05	LotjaGi1g1v0442400	Trihelix transcription factor GT-3b			AT2G38250	Homeodomain-like superfamily protein
0	3.82867e-11	-0.631018	0.102	0.218	9.50812e-07	LotjaGi4g1v0176100	Desaturase			AT2G46210	Fatty acid/sphingolipid desaturase
0	5.15192e-17	-0.631178	0.097	0.256	1.27943e-12	LotjaGi1g1v0387400	Histone H2A; DNA-directed RNA polymerase subunit beta			AT1G52740	histone H2A protein 9; AT2G25605;DNA-directed RNA polymerase subunit beta
0	1.98237e-07	-0.633174	0.131	0.23	0.00492302	LotjaGi5g1v0294100	Acidic chitinase			AT5G24090	chitinase A
0	9.05405e-12	-0.634121	0.111	0.243	2.24848e-07	LotjaGi1g1v0549700-LC	Phosphoglycerol transferase I			AT1G47820	hypothetical protein
0	7.51032e-08	-0.635702	0.048	0.121	0.00186511	LotjaGi1g1v0671400	Glycosyltransferase			AT2G41640	Glycosyltransferase family 61 protein
0	5.78847e-09	-0.636955	0.084	0.186	0.000143751	LotjaGi6g1v0043900	Glutathione S-transferase			AT1G78370	glutathione S-transferase TAU 20
0	6.46449e-14	-0.63773	0.053	0.165	1.60539e-09	LotjaGi5g1v0292900	Histidine decarboxylase			AT1G43710	Pyridoxal phosphate (PLP)-dependent transferases superfamily protein
0	9.97782e-12	-0.638203	0.207	0.34	2.47789e-07	LotjaGi6g1v0332900	Rubber elongation factor protein			AT3G05500	Rubber elongation factor protein (REF)
0	3.68682e-14	-0.639268	0.312	0.438	9.15584e-10	LotjaGi1g1v0129500	50S ribosomal protein L16; 60s ribosomal protein; Ribosomal protein			AT1G26910	Ribosomal protein L16p/L10e family protein
0	3.11327e-17	-0.641765	0.04	0.161	7.73149e-13	LotjaGi6g1v0089100	Transmembrane protein, putative			AT1G31130	polyadenylate-binding protein 1-B-binding protein
0	4.6743e-10	-0.642584	0.25	0.391	1.16082e-05	LotjaGi5g1v0234100-LC
0	1.5117e-17	-0.643216	0.052	0.184	3.75416e-13	LotjaGi6g1v0334000	Stem-specific TSJT1-like protein			AT4G27450	aluminum induced protein with YGL and LRDR motifs
0	7.07174e-09	-0.643591	0.091	0.188	0.00017562	LotjaGi6g1v0293300-LC	Unknown protein; Glycine-rich cell wall structural protein, putative
0	7.36533e-09	-0.650468	0.134	0.228	0.000182911	LotjaGi5g1v0014600	DNA polymerase epsilon catalytic subunit A, putative			AT1G19530	DNA polymerase epsilon catalytic subunit A
0	2.86545e-08	-0.650672	0.262	0.381	0.000711605	LotjaGi1g1v0316100	Photosystem I reaction center subunit N			AT5G64040	photosystem I reaction center subunit PSI-N, chloroplast, putative / PSI-N, putative (PSAN)
0	2.35975e-13	-0.651279	0.231	0.383	5.86019e-09	LotjaGi3g1v0343500-LC
0	6.64038e-08	-0.652215	0.077	0.161	0.00164907	LotjaGi4g1v0299000	Xyloglucan endotransglucosylase/hydrolase			AT4G25810	xyloglucan endotransglycosylase 6
0	8.90661e-13	-0.652474	0.055	0.165	2.21187e-08	LotjaGi3g1v0290800	Histone H3			AT1G09200	Histone superfamily protein
0	2.57855e-11	-0.652525	0.273	0.427	6.40357e-07	LotjaGi2g1v0434500	Aquaporin-like protein			AT4G00430	plasma membrane intrinsic protein 1;4; AT2G45960;plasma membrane intrinsic protein 1B
0	1.21366e-12	-0.653737	0.224	0.37	3.014e-08	LotjaGi5g1v0069100	Histone H2B			AT2G37470	Histone superfamily protein
0	5.24981e-09	-0.654982	0.024	0.08	0.000130374	LotjaGi2g1v0413600	basic helix-loop-helix (bHLH) DNA-binding superfamily protein			AT4G37850	basic helix-loop-helix (bHLH) DNA-binding superfamily protein
0	1.04323e-10	-0.658296	0.085	0.199	2.59075e-06	LotjaGi3g1v0101900	Protein ZINC INDUCED FACILITATOR-LIKE 1			AT5G13750	zinc induced facilitator-like 1
0	3.065e-14	-0.658773	0.429	0.581	7.61162e-10	LotjaGi5g1v0009100	Histone H3			AT4G40030	Histone superfamily protein
0	7.19401e-11	-0.659063	0.189	0.334	1.78656e-06	LotjaGi2g1v0142200	Acetyl-coenzyme A synthetase			AT3G48990	AMP-dependent synthetase and ligase family protein
0	4.44375e-14	-0.661232	0.197	0.349	1.10356e-09	LotjaGi3g1v0350700	40S ribosomal protein S12; XH/XS domain protein			AT2G32060	Ribosomal protein L7Ae/L30e/S12e/Gadd45 family protein; AT1G15910;XH/XS domain-containing protein
0	5.13888e-09	-0.661766	0.122	0.228	0.000127619	LotjaGi2g1v0388100	Isoflavone reductase homolog			AT4G39230	NmrA-like negative transcriptional regulator family protein; AT1G75280;NmrA-like negative transcriptional regulator family protein
0	9.03944e-10	-0.66347	0.066	0.161	2.24486e-05	LotjaGi1g1v0542400	14-3-3 protein			AT1G78300	general regulatory factor 2
0	2.37457e-10	-0.666044	0.051	0.142	5.89701e-06	LotjaGi2g1v0424000	Eukaryotic aspartyl protease family protein			AT4G16563	Eukaryotic aspartyl protease family protein
0	1.35565e-13	-0.67224	0.257	0.416	3.36663e-09	LotjaGi1g1v0719200	Ozone-responsive stress-like protein			AT1G01170	ozone-responsive stress-like protein (DUF1138)
0	3.68801e-16	-0.672704	0.075	0.211	9.15881e-12	LotjaGi6g1v0297700	Basic 7S globulin			AT1G03220	Eukaryotic aspartyl protease family protein
0	4.78308e-10	-0.67311	0.15	0.275	1.18783e-05	LotjaGi1g1v0556300	Chitinase			AT3G12500	basic chitinase
0	2.02247e-37	-0.673307	0.767	0.833	5.0226e-33	LotjaGi4g1v0040400	p8MTCP1; CHCH-like protein			AT5G09570	Cox19-like CHCH family protein
0	8.53196e-17	-0.675675	0.489	0.636	2.11883e-12	LotjaGi4g1v0141700	Glycine-rich protein A3			AT4G23470	PLAC8 family protein
0	2.02897e-12	-0.677439	0.029	0.114	5.03875e-08	LotjaGi1g1v0012400	Receptor-like kinase			AT1G66920	Protein kinase superfamily protein
0	7.0137e-16	-0.681475	0.022	0.114	1.74178e-11	LotjaGi1g1v0490600	Glycosyltransferase			AT1G05675	UDP-Glycosyltransferase superfamily protein
0	1.73769e-15	-0.686365	0.154	0.319	4.31537e-11	LotjaGi3g1v0366100	Ribosomal protein L37			AT1G52300	Zinc-binding ribosomal protein family protein
0	1.67165e-16	-0.68679	0.008	0.082	4.15139e-12	LotjaGi6g1v0203100	Cytochrome P450			AT4G31500	cytochrome P450, family 83, subfamily B, polypeptide 1
0	1.14984e-12	-0.688831	0.117	0.256	2.85551e-08	LotjaGi1g1v0756400	Boron transporter-like protein			AT3G62270	HCO3- transporter family
0	2.50098e-15	-0.690107	0.555	0.67	6.21094e-11	LotjaGi4g1v0458000	Glutathione peroxidase			AT2G31570	glutathione peroxidase 2; AT2G43350;glutathione peroxidase 3
0	1.10066e-13	-0.696195	0.406	0.543	2.73337e-09	LotjaGi4g1v0463700	Calcium binding protein			AT1G18210	Calcium-binding EF-hand family protein
0	4.88963e-17	-0.696766	0.363	0.569	1.21429e-12	LotjaGi2g1v0280800	Allene oxide cyclase			AT1G13280	allene oxide cyclase 4
0	1.31372e-07	-0.697295	0.066	0.118	0.00326249	LotjaGi1g1v0009300	Chlorophyll a-b binding protein, chloroplastic			AT3G27690	photosystem II light harvesting complex protein 2.3; AT2G05100;photosystem II light harvesting complex protein 2.1
0	2.76445e-07	-0.702519	0.143	0.22	0.00686524	LotjaGiC1v0000200
0	1.16105e-13	-0.708293	0.143	0.296	2.88335e-09	LotjaGi6g1v0045500	Ribosomal protein			AT1G26910	Ribosomal protein L16p/L10e family protein; AT1G66580;senescence associated gene 24
0	2.80727e-11	-0.709454	0.194	0.332	6.97158e-07	LotjaGi2g1v0213300-LC	Leucine-rich repeat protein kinase family protein; bZIP transcription factor family protein			AT4G18670	Leucine-rich repeat (LRR) family protein; AT5G04860;splicing factor 3A subunit
0	2.33756e-12	-0.711136	0.164	0.317	5.80509e-08	LotjaGi4g1v0427900	BTB/POZ domain-containing protein			AT5G41330	BTB/POZ domain with WD40/YVTN repeat-like protein
0	7.42985e-22	-0.711866	0.597	0.738	1.84513e-17	LotjaGi5g1v0252100	Glutathione S-transferase			AT2G47730	glutathione S-transferase phi 8
0	6.11249e-16	-0.713645	0.113	0.273	1.51798e-11	LotjaGi3g1v0448300	Fasciclin-like arabinogalactan protein			AT1G03870	FASCICLIN-like arabinoogalactan 9
0	2.48832e-19	-0.714313	0.085	0.245	6.17949e-15	LotjaGi1g1v0531700	Glucose-6-phosphate 1-dehydrogenase			AT5G13110	glucose-6-phosphate dehydrogenase 2; AT1G24280;glucose-6-phosphate dehydrogenase 3
0	1.63243e-16	-0.71991	0.05	0.175	4.05398e-12	LotjaGi4g1v0261600	Phospholipid-transporting ATPase			AT1G68710	ATPase E1-E2 type family protein / haloacid dehalogenase-like hydrolase family protein
0	1.61756e-20	-0.720126	0.611	0.742	4.01705e-16	LotjaGi1g1v0246000	Allergen, putative			AT4G08685	Pollen Ole e 1 allergen and extensin family protein
0	3.29273e-17	-0.72044	0.255	0.446	8.17718e-13	LotjaGi6g1v0159400	Translation factor SUI1			AT5G54940	Translation initiation factor SUI1 family protein
0	2.0486e-07	-0.72255	0.43	0.531	0.0050875	LotjaGi1g1v0723600-LC	Protein Ycf2			ATCG00860	Chloroplast Ycf2;ATPase, AAA type, core (ChrC)
0	1.28786e-07	-0.723943	0.042	0.114	0.00319827	LotjaGi2g1v0431500	Protein DETOXIFICATION			AT4G23030	MATE efflux family protein
0	4.61405e-09	-0.724626	0.132	0.233	0.000114585	LotjaGi3g1v0522100	Nodulin-like / Major Facilitator Superfamily protein			AT4G34950	Major facilitator superfamily protein
0	1.62346e-12	-0.729061	0.049	0.152	4.0317e-08	LotjaGi3g1v0463900	Peroxidase			AT1G05260	Peroxidase superfamily protein
0	3.48803e-18	-0.729189	0.364	0.486	8.66217e-14	LotjaGi1g1v0765600	Ferredoxin family protein			AT2G27510	ferredoxin 3
0	6.85509e-10	-0.730588	0.093	0.19	1.70239e-05	LotjaGi1g1v0239000	Phospho-2-dehydro-3-deoxyheptonate aldolase			AT1G22410	Class-II DAHP synthetase family protein
0	1.11726e-13	-0.732852	0.206	0.374	2.7746e-09	LotjaGi4g1v0279600	Pyrophosphate-energized vacuolar membrane proton pump			AT1G15690	Inorganic H pyrophosphatase family protein
0	2.56082e-18	-0.738888	0.593	0.677	6.35954e-14	LotjaGi4g1v0038200	Arabinogalactan-protein			AT5G64310	arabinogalactan protein 1
0	2.28573e-08	-0.739515	0.144	0.254	0.000567638	LotjaGi3g1v0055400	Repetitive proline-rich cell wall protein; Repetitive proline-rich cell wall protein 2			AT3G22142	Bifunctional inhibitor/lipid-transfer protein/seed storage 2S albumin superfamily protein
0	1.50116e-17	-0.74059	0.041	0.163	3.72798e-13	LotjaGi3g1v0541800	S-norcoclaurine synthase 1			AT2G26040	PYR1-like 2
0	6.22827e-15	-0.741202	0.051	0.169	1.54673e-10	LotjaGi4g1v0207600	14 kDa proline-rich protein DC2.15			AT4G12490	Bifunctional inhibitor/lipid-transfer protein/seed storage 2S albumin superfamily protein
0	1.55794e-16	-0.742376	0.401	0.52	3.86899e-12	LotjaGi1g1v0668700	Early responsive to dehydration protein 15			AT2G41430	dehydration-induced protein (ERD15)
0	1.16618e-16	-0.745042	0.031	0.14	2.89609e-12	LotjaGi5g1v0120400	MLP-like protein			AT1G70890	MLP-like protein 43
0	2.84558e-19	-0.747917	0.248	0.444	7.06671e-15	LotjaGi5g1v0099000	Ubiquitin, putative			AT2G36170	60S ribosomal protein L40-1
0	1.95242e-07	-0.750184	0.239	0.357	0.00484865	LotjaGi5g1v0089300	Late embryogenesis abundant protein, putative			AT2G36640	embryonic cell protein 63
0	7.25353e-20	-0.753058	0.322	0.463	1.80134e-15	LotjaGi4g1v0158100	60S ribosomal protein L27A			AT1G70600	Ribosomal protein L18e/L15 superfamily protein
0	6.42071e-10	-0.756221	0.127	0.241	1.59452e-05	LotjaGi1g1v0737600	U-box domain-containing family protein			AT3G52450	plant U-box 22
0	2.39775e-18	-0.756583	0.168	0.347	5.95456e-14	LotjaGi4g1v0365700	NADH-ubiquinone oxidoreductase subunit			AT1G67350	NADH-ubiquinone oxidoreductase
0	1.29591e-10	-0.758031	0.089	0.199	3.21827e-06	LotjaGi3g1v0177200	Glucan endo-1,3-beta-glucosidase, putative			AT2G27500	Glycosyl hydrolase superfamily protein
0	7.92122e-18	-0.766169	0.066	0.205	1.96716e-13	LotjaGi5g1v0001200	4-coumarate--CoA ligase family protein			AT1G20510	OPC-8:0 CoA ligase1
0	9.8598e-17	-0.767182	0.097	0.254	2.44858e-12	LotjaGi2g1v0337300	Xyloglucan endotransglucosylase/hydrolase			AT1G32170	xyloglucan endotransglucosylase/hydrolase 30
0	3.02756e-10	-0.768434	0.083	0.182	7.51864e-06	LotjaGi5g1v0177700	Cytochrome P450, putative			AT5G63450	cytochrome P450, family 94, subfamily B, polypeptide 1
0	4.07629e-19	-0.769041	0.053	0.19	1.01231e-14	LotjaGi1g1v0602300-LC	Glycosyl hydrolase family 10 protein			AT4G33830	Glycosyl hydrolase family 10 protein
0	1.7034e-11	-0.772394	0.337	0.467	4.23023e-07	LotjaGi4g1v0273300	Blue copper protein			AT5G20230	blue-copper-binding protein
0	2.4419e-43	-0.772704	0.006	0.161	6.06423e-39	LotjaGi1g1v0405500	Carotenoid cleavage dioxygenase			AT4G32810	carotenoid cleavage dioxygenase 8
0	1.40515e-10	-0.774606	0.292	0.414	3.48955e-06	LotjaGi3g1v0349800	WRKY transcription factor			AT1G80840	WRKY DNA-binding protein 40
0	4.50645e-18	-0.775732	0.096	0.258	1.11913e-13	LotjaGi2g1v0251400	Zinc finger AN1 domain stress-associated protein			AT3G28210	zinc finger (AN1-like) family protein
0	3.0729e-09	-0.777058	0.097	0.201	7.63123e-05	LotjaGi4g1v0208100	14 kDa proline-rich protein DC2.15			AT2G45180	Bifunctional inhibitor/lipid-transfer protein/seed storage 2S albumin superfamily protein
0	3.49967e-08	-0.779799	0.049	0.121	0.000869108	LotjaGi6g1v0323700	Cysteine protease			AT1G20850	xylem cysteine peptidase 2
0	1.30335e-12	-0.780827	0.195	0.334	3.23674e-08	LotjaGi2g1v0456100	Sugar transporter, putative			AT5G26340	Major facilitator superfamily protein
0	1.46612e-16	-0.780984	0.114	0.279	3.64096e-12	LotjaGi6g1v0247400	Transcription factor GTE1; Nucleolar protein 10			AT2G34900	Transcription factor GTE6; AT3G56990;embryo sac development arrest 7
0	3.73605e-11	-0.784382	0.303	0.446	9.27811e-07	LotjaGi5g1v0364700-LC	Extensin; Pollen protein Ole E I-like protein; COP9 signalosome 5A; UPF0758 protein PFL_6051			AT3G12440	Polynucleotidyl transferase, ribonuclease H-like superfamily protein; AT1G21310;extensin 3; AT4G39500;cytochrome P450, family 96, subfamily A, polypeptide 11; ;
0	1.22046e-14	-0.784727	0.057	0.178	3.03088e-10	LotjaGi2g1v0249500	Alpha-dioxygenase 2			AT3G01420	Peroxidase superfamily protein
0	3.68771e-15	-0.785162	0.166	0.323	9.15806e-11	LotjaGi4g1v0210400	Lipid transfer protein			AT1G62790	Bifunctional inhibitor/lipid-transfer protein/seed storage 2S albumin superfamily protein
0	4.69586e-17	-0.79978	0.341	0.526	1.16617e-12	LotjaGi4g1v0437000	DCD (Development and cell death) domain protein			AT5G42050	DCD (Development and Cell Death) domain protein
0	1.2733e-11	-0.801724	0.069	0.182	3.16213e-07	LotjaGi1g1v0594900	Protease inhibitor/seed storage/lipid transfer protein family protein			AT5G48490	Bifunctional inhibitor/lipid-transfer protein/seed storage 2S albumin superfamily protein
0	3.41396e-07	-0.801892	0.417	0.539	0.00847823	LotjaGi1g1v0377600	BURP domain protein RD22			AT5G25610	BURP domain-containing protein
0	1.76585e-14	-0.802394	0.303	0.463	4.38531e-10	LotjaGi3g1v0472200	Soluble pyridine nucleotide transhydrogenase			AT5G22140	FAD/NAD(P)-binding oxidoreductase family protein
0	1.97557e-28	-0.802864	0.441	0.579	4.90613e-24	LotjaGi1g1v0312000	60S ribosomal L6-like protein			AT1G74050	Ribosomal protein L6 family protein
0	2.20478e-13	-0.811309	0.043	0.146	5.47535e-09	LotjaGi1g1v0145400	Glycosyltransferase			AT1G22360	UDP-glucosyl transferase 85A2
0	7.15145e-18	-0.812613	0.218	0.408	1.77599e-13	LotjaGi1g1v0576900	Glutathione S-transferase			AT3G09270	glutathione S-transferase TAU 8
0	6.98835e-11	-0.812943	0.091	0.188	1.73549e-06	LotjaGi3g1v0329500	Leucine-rich repeat receptor-like protein kinase family protein			AT1G33590	Leucine-rich repeat (LRR) family protein
0	1.56911e-08	-0.814948	0.196	0.315	0.000389672	LotjaGi2g1v0176500-LC
0	8.9748e-20	-0.815903	0.438	0.619	2.2288e-15	LotjaGi5g1v0314700	Haloacid dehalogenase-like hydrolase			AT2G32150	Haloacid dehalogenase-like hydrolase (HAD) superfamily protein
0	3.85147e-19	-0.817231	0.078	0.235	9.56474e-15	LotjaGi3g1v0227200	Benzyl alcohol o-benzoyltransferase			AT5G17540	HXXXD-type acyl-transferase family protein
0	1.01971e-08	-0.822456	0.089	0.165	0.000253235	LotjaGi5g1v0150700	Photosystem I reaction center subunit IV			AT2G20260	photosystem I subunit E-2
0	1.59784e-10	-0.822676	0.054	0.142	3.96806e-06	LotjaGi1g1v0432600	Plastocyanin			AT1G76100	plastocyanin 1
0	2.22428e-20	-0.826943	0.069	0.228	5.52377e-16	LotjaGi4g1v0369600	Xyloglucan endotransglucosylase/hydrolase			AT3G23730	xyloglucan endotransglucosylase/hydrolase 16
0	1.93947e-14	-0.829947	0.113	0.256	4.81648e-10	LotjaGi1g1v0278000	Dirigent protein			AT1G65870	Disease resistance-responsive (dirigent-like protein) family protein
0	1.92538e-19	-0.831865	0.115	0.29	4.78149e-15	LotjaGi4g1v0209000	Monocopper oxidase-like protein SKU5			AT4G12420	Cupredoxin superfamily protein
0	3.06363e-16	-0.83364	0.072	0.209	7.60821e-12	LotjaGi4g1v0061200	Cytochrome P450 family protein			AT4G31940	cytochrome P450, family 82, subfamily C, polypeptide 4
0	1.86256e-10	-0.836152	0.058	0.156	4.62548e-06	LotjaGi4g1v0096700	Peroxidase			AT5G67400	root hair specific 19
0	1.59253e-10	-0.837441	0.185	0.302	3.95489e-06	LotjaGi1g1v0481800	Late embryogenesis abundant protein Lea14			AT1G01470	Late embryogenesis abundant protein
0	5.01818e-13	-0.838751	0.267	0.404	1.24622e-08	LotjaGi3g1v0004200	WRKY transcription factor			AT1G80840	WRKY DNA-binding protein 40
0	3.77593e-25	-0.84366	0.235	0.457	9.37714e-21	LotjaGi1g1v0750600	Cytochrome b-c1 complex subunit 7			AT5G25450	Cytochrome bd ubiquinol oxidase, 14kDa subunit
0	6.3066e-07	-0.84892	0.207	0.3	0.0156618	LotjaGi5g1v0005800	Gibberellin-regulated protein 2			AT1G75750	GAST1 protein homolog 1
0	7.12418e-20	-0.848922	0.361	0.571	1.76922e-15	LotjaGi6g1v0255000	Class-10 pathogenesis-related protein 1			AT2G40330	PYR1-like 6; AT1G24020;MLP-like protein 423
0	3.11288e-14	-0.854487	0.243	0.41	7.73052e-10	LotjaGi1g1v0637000	Xyloglucan endotransglucosylase/hydrolase			AT5G13870	xyloglucan endotransglucosylase/hydrolase 5
0	9.20095e-17	-0.8571	0.178	0.336	2.28496e-12	LotjaGi3g1v0046500	Fatty acid oxidation complex subunit alpha			AT3G15290	3-hydroxyacyl-CoA dehydrogenase family protein
0	1.75765e-18	-0.857769	0.228	0.429	4.36495e-14	LotjaGi2g1v0453400	12-oxophytodienoate reductase-like protein			AT1G76680	12-oxophytodienoate reductase 1
0	1.22729e-09	-0.866387	0.141	0.237	3.04785e-05	LotjaGi1g1v0262400	IAA-amino acid hydrolase ILR1, putative			AT1G44350	IAA-amino acid hydrolase ILR1-like 6
0	2.94602e-10	-0.86671	0.168	0.288	7.31614e-06	LotjaGi3g1v0046800	Early nodulin-like protein			AT5G53870	early nodulin-like protein 1
0	7.57653e-17	-0.869172	0.36	0.507	1.88156e-12	LotjaGi4g1v0038100	Arabinogalactan protein			AT5G64310	arabinogalactan protein 1
0	4.13696e-25	-0.869347	0.7	0.835	1.02737e-20	LotjaGi1g1v0644000-LC	MAEBL domain protein; Leucine-rich repeat (LRR) family protein			AT1G56660	MAEBL domain protein; AT1G15660;centromere protein C
0	2.14089e-08	-0.878495	0.173	0.271	0.000531668	LotjaGi1g1v0712200	Cytochrome P450, putative			AT5G63450	cytochrome P450, family 94, subfamily B, polypeptide 1
0	1.88084e-23	-0.885159	0.035	0.178	4.67088e-19	LotjaGi4g1v0060000	Heat shock protein			AT1G07400	HSP20-like chaperones superfamily protein
0	1.17326e-24	-0.886283	0.679	0.784	2.91367e-20	LotjaGi5g1v0274800	Aquaporin			AT2G37170	plasma membrane intrinsic protein 2
0	1.48408e-12	-0.892311	0.273	0.389	3.68556e-08	LotjaGi5g1v0322100	Endo-1,4-beta-xylanase			AT4G33840	Glycosyl hydrolase family 10 protein
0	1.53709e-14	-0.899083	0.17	0.315	3.81721e-10	LotjaGi3g1v0154400	Calcium ion binding protein, putative			AT1G53210	sodium/calcium exchanger family protein / calcium-binding EF hand family protein
0	9.84828e-19	-0.900378	0.16	0.345	2.44572e-14	LotjaGi6g1v0348000	Alcohol dehydrogenase, putative			AT1G72680	cinnamyl-alcohol dehydrogenase
0	1.46294e-16	-0.901139	0.465	0.617	3.63305e-12	LotjaGi2g1v0333200	Teneurin-2			AT4G01600	GRAM domain family protein
0	3.89248e-09	-0.910424	0.109	0.222	9.66659e-05	LotjaGi3g1v0445300	14 kDa proline-rich protein DC2.15			AT2G45180	Bifunctional inhibitor/lipid-transfer protein/seed storage 2S albumin superfamily protein
0	1.16038e-11	-0.911972	0.059	0.156	2.8817e-07	LotjaGi2g1v0426500	Lipid transfer protein			AT1G73550	Bifunctional inhibitor/lipid-transfer protein/seed storage 2S albumin superfamily protein
0	5.424e-22	-0.912572	0.084	0.252	1.347e-17	LotjaGi3g1v0071500	Phenylalanine ammonia-lyase			AT2G37040	PHE ammonia lyase 1
0	4.06946e-20	-0.922109	0.629	0.74	1.01061e-15	LotjaGi6g1v0286800-LC	Immunoglobulin A1 protease autotransporter			AT1G67120	midasin-like protein
0	4.48237e-26	-0.991463	0.088	0.285	1.11315e-21	LotjaGi3g1v0125200	Siroheme synthase			AT5G40850	urophorphyrin methylase 1
0	1.43326e-19	-1.00435	0.026	0.133	3.55936e-15	LotjaGi6g1v0219500	Cytochrome P450, putative			AT4G31500	cytochrome P450, family 83, subfamily B, polypeptide 1
0	7.64649e-19	-1.01525	0.373	0.512	1.89893e-14	LotjaGi1g1v0646500-LC	Cold dehydrin			AT1G54410	dehydrin family protein
0	8.27491e-27	-1.02391	0.232	0.457	2.05499e-22	LotjaGi2g1v0214300	Multiprotein-bridging factor, putative			AT3G24500	multiprotein bridging factor 1C
0	1.15893e-20	-1.03494	0.482	0.693	2.87808e-16	LotjaGi5g1v0293100-LC	Extensin-3; ATP-binding cassette sub-family A member 17			AT1G21310	extensin 3; AT5G26660;myb domain protein 86
0	7.29993e-29	-1.04777	0.112	0.317	1.81286e-24	LotjaGi4g1v0225900	BTB/POZ and TAZ domain protein			AT3G48360	BTB and TAZ domain protein 2
0	2.25381e-29	-1.07024	0.446	0.668	5.5971e-25	LotjaGi1g1v0577100	Glutathione S-transferase			AT3G09270	glutathione S-transferase TAU 8
0	2.01868e-50	-1.08641	0.657	0.803	5.01318e-46	LotjaGi1g1v0072700	Polyadenylate-binding protein-interacting protein 2			AT2G41430	dehydration-induced protein (ERD15)
0	2.75307e-23	-1.08657	0.078	0.252	6.83697e-19	LotjaGi4g1v0043400	Terpene synthase			AT2G24210	terpene synthase 10
0	1.40357e-26	-1.09288	0.247	0.469	3.48563e-22	LotjaGi1g1v0420100	Isoflavone reductase like			AT1G75280	NmrA-like negative transcriptional regulator family protein
0	1.35616e-19	-1.10152	0.198	0.364	3.36788e-15	LotjaGi6g1v0351600	Protein EXORDIUM-like 1			AT5G64260	EXORDIUM like 2
0	2.6712e-34	-1.13025	0.071	0.283	6.63366e-30	LotjaGi3g1v0156600	Serine/threonine-protein kinase			AT1G78860	D-mannose binding lectin protein with Apple-like carbohydrate-binding domain-containing protein
0	5.47928e-32	-1.13329	0.181	0.436	1.36072e-27	LotjaGi1g1v0006200	Chalcone reductase			AT1G59960	NAD(P)-linked oxidoreductase superfamily protein; AT1G59950;NAD(P)-linked oxidoreductase superfamily protein
0	3.7653e-32	-1.13944	0.393	0.619	9.35075e-28	LotjaGi3g1v0556200	Phosphatidylinositol transfer protein			AT4G09160	SEC14 cytosolic factor family protein / phosphoglyceride transfer family protein
0	1.6666e-32	-1.17241	0.298	0.495	4.13885e-28	LotjaGi5g1v0286900	Aquaporin-1			AT4G10380	NOD26-like intrinsic protein 5;1
0	2.00902e-31	-1.17623	0.477	0.674	4.9892e-27	LotjaGi3g1v0533600	Expansin-like family protein			AT3G45970	expansin-like A1
0	2.14097e-30	-1.18188	0.12	0.359	5.31689e-26	LotjaGi3g1v0420800	Lipoxygenase			AT1G55020	lipoxygenase 1
0	1.09176e-21	-1.19709	0.203	0.408	2.71127e-17	LotjaGi2g1v0163500	Kunitz trypsin inhibitor			AT1G73260	kunitz trypsin inhibitor 1
0	1.36503e-35	-1.2172	0.461	0.738	3.38991e-31	LotjaGi3g1v0420400	Lipoxygenase			AT1G55020	lipoxygenase 1
0	7.86655e-24	-1.21841	0.244	0.488	1.95358e-19	LotjaGi5g1v0119900	MLP-like protein			AT5G28010	Polyketide cyclase/dehydrase and lipid transport superfamily protein
0	1.82623e-20	-1.29589	0.087	0.241	4.53527e-16	LotjaGi1g1v0102900	Late embryogenesis abundant (LEA) hydroxyproline-rich glycoprotein			AT1G65690	Late embryogenesis abundant (LEA) hydroxyproline-rich glycoprotein family
0	1.64977e-28	-1.30239	0.182	0.438	4.09705e-24	LotjaGi5g1v0269800-LC	Extensin			AT1G21310	extensin 3
0	2.72795e-57	-1.31529	0.721	0.882	6.7746e-53	LotjaGi1g1v0685800	Aquaporin			AT2G36830	gamma tonoplast intrinsic protein
0	9.57526e-32	-1.33841	0.104	0.326	2.37792e-27	LotjaGi3g1v0019700	Aquaporin-like protein			AT3G16240	delta tonoplast integral protein
0	3.25974e-85	-1.3608	0.007	0.279	8.09523e-81	LotjaGi4g1v0074400	Nitrite reductase			AT2G15620	nitrite reductase 1
0	9.2845e-28	-1.36256	0.138	0.342	2.30571e-23	LotjaGi3g1v0360700	Drug resistance transporter-like ABC domain protein; Pleiotropic drug resistance ABC transporter			AT1G15520	pleiotropic drug resistance 12
0	1.76269e-27	-1.393	0.182	0.393	4.37747e-23	LotjaGi5g1v0258600	Glutathione S-transferase			AT3G09270	glutathione S-transferase TAU 8
0	3.54187e-38	-1.43411	0.079	0.313	8.79588e-34	LotjaGi5g1v0258400	Glutathione S-transferase			AT2G29460	glutathione S-transferase tau 4
0	7.46413e-39	-1.46172	0.349	0.632	1.85364e-34	LotjaGi5g1v0258300	Glutathione S-transferase			AT2G29420	glutathione S-transferase tau 7
0	6.70418e-23	-1.47228	0.158	0.328	1.66491e-18	LotjaGi3g1v0510500	3-ketoacyl-CoA synthase			AT2G26640	3-ketoacyl-CoA synthase 11
0	1.48947e-48	-1.47727	0.154	0.461	3.69894e-44	LotjaGi1g1v0691400	Aquaporin-like protein			AT2G37170	plasma membrane intrinsic protein 2
0	9.85859e-33	-1.51996	0.12	0.319	2.44828e-28	LotjaGi5g1v0225100	Hypoxia-responsive family protein			AT3G05550	Hypoxia-responsive family protein
0	9.52309e-27	-1.67664	0.106	0.298	2.36496e-22	LotjaGi6g1v0297900	Eukaryotic aspartyl protease family protein			AT1G03220	Eukaryotic aspartyl protease family protein
1	1.87966e-36	1.43955	0.606	0.368	4.66796e-32	LotjaGi4g1v0165800	Polygalacturonase non-catalytic subunit protein			AT1G70370	polygalacturonase 2
1	1.75891e-15	1.24054	0.438	0.265	4.36808e-11	LotjaGi4g1v0061400	Protein E6			AT2G33850	E6-like protein
1	6.87624e-30	1.22387	0.387	0.155	1.70765e-25	LotjaGi6g1v0331800	Ubiquitin-conjugating enzyme E2			AT2G33770	phosphate 2
1	7.21814e-07	0.908038	0.152	0.09	0.0179255	LotjaGi6g1v0014200	Pectate lyase			AT4G13710	Pectin lyase-like superfamily protein
1	1.01089e-11	0.899563	0.238	0.118	2.51045e-07	LotjaGi4g1v0434800	Endoglucanase			AT1G64390	glycosyl hydrolase 9C2
1	3.68216e-14	0.883035	0.309	0.158	9.14427e-10	LotjaGi3g1v0542500	Exostosin family protein			AT5G16890	Exostosin family protein
1	4.09691e-41	0.759256	0.975	0.858	1.01743e-36	LotjaGi3g1v0222100	Protease inhibitor/seed storage/lipid transfer family protein			AT3G53980	Bifunctional inhibitor/lipid-transfer protein/seed storage 2S albumin superfamily protein
1	6.51373e-13	0.747465	0.497	0.35	1.61762e-08	LotjaGi1g1v0071000	WEB family protein			AT2G40480	WEB family protein (DUF827)
1	1.97682e-08	0.719805	0.298	0.2	0.000490922	LotjaGi1g1v0716900	Non-specific lipid-transfer protein-like protein			AT3G22600	Bifunctional inhibitor/lipid-transfer protein/seed storage 2S albumin superfamily protein
1	7.96841e-21	0.718615	0.713	0.58	1.97887e-16	LotjaGi4g1v0292800	UDP-glucuronate 4-epimerase 4			AT4G30440	UDP-D-glucuronate 4-epimerase 1
1	1.12815e-09	0.712593	0.312	0.193	2.80164e-05	LotjaGi3g1v0317300	Aspartic proteinase nepenthesin-1			AT5G07030	Eukaryotic aspartyl protease family protein
1	3.78823e-10	0.708665	0.347	0.218	9.40769e-06	LotjaGi3g1v0521800	Subtilisin-like protease			AT4G34980	subtilisin-like serine protease 2
1	8.59921e-10	0.700169	0.387	0.277	2.13553e-05	LotjaGi3g1v0020900	Avr9/Cf-9 rapidly elicited protein			AT1G52140	Avr9/Cf-9 rapidly elicited protein
1	6.14465e-08	0.685311	0.319	0.232	0.00152596	LotjaGi6g1v0083700	WEB family protein			AT2G40480	WEB family protein (DUF827)
1	2.07012e-08	0.679832	0.28	0.172	0.000514094	LotjaGi5g1v0017000	Glucan endo-1,3-beta-glucosidase-like protein			AT5G42720	Glycosyl hydrolase family 17 protein; AT4G34480;O-Glycosyl hydrolases family 17 protein; AT2G16230;O-Glycosyl hydrolases family 17 protein
1	9.02137e-28	0.63322	0.867	0.802	2.24037e-23	LotjaGi4g1v0014800	Peroxidase			AT4G21960	Peroxidase superfamily protein
1	8.53943e-10	0.628315	0.715	0.638	2.12068e-05	LotjaGi4g1v0454800	Plant invertase/pectin methylesterase inhibitor superfamily protein			AT2G01610	Plant invertase/pectin methylesterase inhibitor superfamily protein
1	6.90159e-08	0.615873	0.172	0.083	0.00171394	LotjaGi1g1v0230700	Pectate lyase			AT5G63180	Pectin lyase-like superfamily protein
1	9.03331e-09	0.612141	0.264	0.158	0.000224333	LotjaGi2g1v0277400	Fiber protein Fb34			AT1G13380	sodium/hydrogen exchanger (DUF1218)
1	1.30193e-06	0.607233	0.226	0.148	0.0323321	LotjaGi6g1v0234400	Chaperone protein ClpB			AT4G29920	Double Clp-N motif-containing P-loop nucleoside triphosphate hydrolases superfamily protein
1	2.3477e-11	0.599217	0.694	0.618	5.83028e-07	LotjaGi2g1v0333200	Teneurin-2			AT4G01600	GRAM domain family protein
1	1.03602e-06	0.59444	0.2	0.128	0.0257284	LotjaGi6g1v0069200	Proline transporter			AT2G39890	proline transporter 1
1	8.45463e-07	0.578915	0.344	0.237	0.0209962	LotjaGi2g1v0386600	Peroxidase			AT5G66390	Peroxidase superfamily protein
1	4.59109e-18	0.560668	0.76	0.64	1.14015e-13	LotjaGi5g1v0027000	Polyadenylate-binding protein			AT1G49760	poly(A) binding protein 8
1	2.92406e-07	0.557403	0.305	0.202	0.0072616	LotjaGi5g1v0287700	GIGANTEA			AT1G22770	gigantea protein (GI)
1	1.83015e-13	0.554956	0.731	0.608	4.545e-09	LotjaGi5g1v0288600	Peroxidase			AT1G71695	Peroxidase superfamily protein
1	3.4195e-07	0.551053	0.33	0.237	0.00849199	LotjaGi1g1v0565300	Transmembrane protein, putative			AT5G66440	tRNA-methyltransferase non-catalytic subunit trm6MTase subunit
1	6.2698e-08	0.541987	0.123	0.047	0.00155704	LotjaGi6g1v0294800	senescence regulator (Protein of unknown function, DUF584)			AT1G11700	senescence regulator (Protein of unknown function, DUF584)
1	1.73525e-11	0.541532	0.952	0.93	4.30931e-07	LotjaGi6g1v0254300	Major allergen d 1; Class-10 pathogenesis-related protein 1			AT1G24020	MLP-like protein 423
1	1.77326e-07	0.536072	0.211	0.115	0.00440371	LotjaGi4g1v0056200	Ubiquitin-conjugating enzyme E2			AT2G33770	phosphate 2
1	1.65245e-08	0.533861	0.34	0.218	0.00041037	LotjaGi2g1v0286400	Receptor-like kinase			AT3G25560	NSP-interacting kinase 2
1	5.13028e-07	0.52441	0.301	0.2	0.0127405	LotjaGi1g1v0304950
1	3.84355e-08	0.511219	0.183	0.088	0.000954506	LotjaGi5g1v0336500	Trehalose-6-phosphate synthase, putative			AT4G17770	trehalose phosphatase/synthase 5
1	7.29662e-09	0.500374	0.586	0.49	0.000181204	LotjaGi3g1v0481100	Cellulose synthase-like protein			AT5G22740	cellulose synthase-like A02
1	5.89097e-22	0.496979	0.897	0.823	1.46296e-17	LotjaGi4g1v0076900	Polyadenylate-binding protein			AT1G49760	poly(A) binding protein 8
1	2.78903e-07	0.492208	0.248	0.147	0.00692628	LotjaGi1g1v0067900	Ethylene-responsive transcription factor, putative			AT1G50640	ethylene responsive element binding factor 3
1	1.07306e-06	0.485991	0.372	0.288	0.0266483	LotjaGi1g1v0564900	BZIP transcription factor			AT1G75390	basic leucine-zipper 44
1	1.15807e-06	0.44965	0.171	0.088	0.0287596	LotjaGi2g1v0211600	Aspartyl protease family protein			AT3G18490	Eukaryotic aspartyl protease family protein
1	1.09186e-06	0.446274	0.167	0.085	0.0271153	LotjaGi4g1v0094600	GRAS family transcription factor			AT4G37650	GRAS family transcription factor
1	1.84319e-13	0.40253	0.658	0.49	4.57737e-09	LotjaGi6g1v0329800	Dormancy-associated protein/auxin-repressed protein; Glyoxysomal processing protease, glyoxysomal-like protein			AT1G28330	dormancy-associated protein-like 1; AT1G28320;protease-like protein
1	1.89051e-06	0.395758	0.184	0.1	0.046949	LotjaGi4g1v0012200	Aspartic proteinase			AT1G62290	Saposin-like aspartyl protease family protein
1	6.5133e-13	0.353746	0.886	0.832	1.61751e-08	LotjaGi5g1v0277100	Elongation factor 1-alpha			AT1G07920	GTP binding Elongation factor Tu family protein; AT1G07930;GTP binding Elongation factor Tu family protein
1	6.56837e-07	0.344708	0.834	0.782	0.0163119	LotjaGi2g1v0286300	S-adenosylmethionine decarboxylase proenzyme			AT3G25570	Adenosylmethionine decarboxylase family protein
1	7.6967e-18	0.341487	0.983	0.957	1.9114e-13	LotjaGi5g1v0317900	Polyubiquitin			AT4G02890	Ubiquitin family protein; AT4G05320;polyubiquitin 10
1	6.72859e-07	0.337705	0.715	0.628	0.0167098	LotjaGi3g1v0530700	Peptidyl-prolyl cis-trans isomerase			AT4G38740	rotamase CYP 1
1	3.19655e-07	0.25431	0.743	0.712	0.00793832	LotjaGiM1v0004700
1	3.09524e-07	-0.302166	0.009	0.045	0.00768672	LotjaGi5g1v0196200	O-methyltransferase, putative			AT4G35160	O-methyltransferase family protein
1	1.5199e-09	-0.304619	0.752	0.775	3.77453e-05	LotjaGi3g1v0283700	Triosephosphate isomerase			AT3G55440	triosephosphate isomerase
1	1.79363e-07	-0.307527	0.01	0.05	0.00445431	LotjaGi3g1v0010800	Metallothiol transferase fosB			AT1G80160	Lactoylglutathione lyase / glyoxalase I family protein
1	1.97118e-06	-0.308274	0.012	0.05	0.0489522	LotjaGi6g1v0295300	DNA-directed RNA polymerase subunit alpha			AT1G11655	hypothetical protein
1	1.1896e-07	-0.310933	0.017	0.065	0.00295426	LotjaGi5g1v0317800	Cysteine-rich PDZ-binding protein			AT1G61780	postsynaptic protein-like protein
1	1.23143e-08	-0.312486	0.01	0.053	0.000305814	LotjaGi1g1v0623400	Chloride channel protein			AT3G27170	chloride channel B
1	5.8556e-07	-0.333015	0.063	0.133	0.0145418	LotjaGi1g1v0695000	Glutathione S-transferase			AT5G02790	Glutathione S-transferase family protein
1	3.49811e-11	-0.349301	0.005	0.05	8.68721e-07	LotjaGi3g1v0504500	Non-symbiotic hemoglobin 1			AT2G16060	hemoglobin 1
1	1.16792e-06	-0.356533	0.027	0.077	0.0290041	LotjaGi2g1v0377700	Class II aminoacyl-tRNA and biotin synthetases superfamily protein			AT2G17710	Big1
1	8.43045e-09	-0.356563	0.01	0.053	0.000209362	LotjaGi3g1v0121500	Cytochrome P450 family protein			AT2G45550	cytochrome P450, family 76, subfamily C, polypeptide 4
1	4.98432e-07	-0.357795	0.019	0.065	0.0123781	LotjaGi1g1v0485200	Zinc finger family protein			AT3G02790	zinc finger (C2H2 type) family protein
1	3.12781e-07	-0.359079	0.575	0.635	0.00776761	LotjaGi5g1v0277600	ATP synthase subunit d, mitochondrial			AT3G52300	ATP synthase D chain
1	7.89981e-07	-0.360605	0.012	0.052	0.0196184	LotjaGi5g1v0215400	Benzyl alcohol O-benzoyltransferase			AT5G17540	HXXXD-type acyl-transferase family protein
1	1.81841e-06	-0.360855	0.008	0.042	0.0451585	LotjaGi3g1v0152500	Kinase, putative			AT3G51630	with no lysine (K) kinase 5
1	1.21234e-06	-0.382868	0.01	0.047	0.0301072	LotjaGi3g1v0200600	Dirigent protein			AT1G58170	Disease resistance-responsive (dirigent-like protein) family protein
1	3.29068e-09	-0.384309	0.556	0.608	8.17209e-05	LotjaGi3g1v0514800	NADH dehydrogenase [ubiquinone] 1 beta subcomplex subunit 9			AT4G34700	LYR family of Fe/S cluster biogenesis protein
1	6.826e-13	-0.386752	0.859	0.913	1.69517e-08	LotjaGi1g1v0080000	Aquaporin			AT4G00430	plasma membrane intrinsic protein 1;4
1	8.07084e-08	-0.396255	0.035	0.097	0.00200431	LotjaGi5g1v0359350	Chalcone-flavonone isomerase family protein			AT3G55120	Chalcone-flavanone isomerase family protein
1	8.34455e-07	-0.404385	0.011	0.048	0.0207229	LotjaGi1g1v0365000	Zinc finger CCCH domain protein			AT2G25900	Zinc finger C-x8-C-x5-C-x3-H type family protein
1	9.61961e-08	-0.407523	0.373	0.487	0.00238893	LotjaGi3g1v0400000	Cytochrome b5			AT5G53560	cytochrome B5 isoform E
1	5.06233e-08	-0.412176	0.015	0.062	0.00125718	LotjaGi1g1v0763300	Pectinesterase			AT4G02320	Plant invertase/pectin methylesterase inhibitor superfamily
1	1.56359e-07	-0.412414	0.038	0.1	0.00388302	LotjaGi2g1v0447600	Hydrogen peroxide induced protein, putative			AT3G03150	hypothetical protein
1	5.94545e-07	-0.412958	0.03	0.083	0.0147649	LotjaGi2g1v0404100	Glycosyltransferase			AT2G15480	UDP-glucosyl transferase 73B5
1	1.20327e-06	-0.413567	0.023	0.07	0.029882	LotjaGi1g1v0268900	O-methyltransferase			AT4G35160	O-methyltransferase family protein
1	1.6523e-07	-0.414662	0.064	0.137	0.00410332	LotjaGi1g1v0118200	Asparagine synthetase			AT3G47340	glutamine-dependent asparagine synthase 1
1	1.46113e-07	-0.428238	0.025	0.078	0.00362856	LotjaGi5g1v0289200	Ethylene-responsive transcription factor			AT2G33710	Integrase-type DNA-binding superfamily protein
1	1.26015e-08	-0.428788	0.023	0.078	0.000312947	LotjaGi3g1v0551700	Protein mago nashi like			AT1G02140	mago nashi family protein
1	4.75818e-07	-0.433545	0.087	0.167	0.0118165	LotjaGi2g1v0176500-LC
1	5.05867e-13	-0.435776	0.656	0.76	1.25627e-08	LotjaGi4g1v0040400	p8MTCP1; CHCH-like protein			AT5G09570	Cox19-like CHCH family protein
1	5.61033e-07	-0.435902	0.031	0.085	0.0139327	LotjaGi4g1v0303300	Peroxidase			AT2G18980	Peroxidase superfamily protein
1	3.79855e-08	-0.439818	0.011	0.053	0.000943331	LotjaGi5g1v0292800	Histidine decarboxylase			AT1G43710	Pyridoxal phosphate (PLP)-dependent transferases superfamily protein
1	5.20832e-07	-0.440616	0.357	0.475	0.0129343	LotjaGi3g1v0472200	Soluble pyridine nucleotide transhydrogenase			AT5G22140	FAD/NAD(P)-binding oxidoreductase family protein
1	1.811e-06	-0.4421	0.089	0.165	0.0449745	LotjaGi3g1v0466800	Autophagy-related protein			AT2G05630	Ubiquitin-like superfamily protein
1	1.06324e-07	-0.442386	0.317	0.438	0.00264044	LotjaGi1g1v0348500	14-3-3 protein; 14-3-3-like family protein			AT5G10450	G-box regulating factor 6
1	5.83351e-07	-0.444778	0.298	0.41	0.0144869	LotjaGi2g1v0214300	Multiprotein-bridging factor, putative			AT3G24500	multiprotein bridging factor 1C
1	7.66508e-10	-0.445828	0.725	0.698	1.90355e-05	LotjaGi3g1v0174100	Stress responsive A/B barrel domain protein			AT5G22580	Stress responsive A/B Barrel Domain-containing protein
1	1.93504e-06	-0.44606	0.256	0.362	0.0480548	LotjaGi5g1v0082700	Heavy metal-associated protein			AT5G03380	Heavy metal transport/detoxification superfamily protein
1	4.51289e-07	-0.44639	0.261	0.377	0.0112073	LotjaGi1g1v0637000	Xyloglucan endotransglucosylase/hydrolase			AT5G13870	xyloglucan endotransglucosylase/hydrolase 5
1	3.60034e-09	-0.447631	0.218	0.345	8.94109e-05	LotjaGi1g1v0261700	Aldehyde dehydrogenase			AT1G44170	aldehyde dehydrogenase 3H1
1	9.5919e-08	-0.448844	0.052	0.122	0.00238205	LotjaGi4g1v0083500	UPF0047 protein yjbQ			AT1G21065	secondary thiamine-phosphate synthase enzyme
1	2.86628e-08	-0.455574	0.038	0.103	0.000711812	LotjaGi5g1v0249000	Endoglucanase			AT4G02290	glycosyl hydrolase 9B13
1	5.41665e-07	-0.457468	0.14	0.235	0.0134517	LotjaGi6g1v0022500	Chalcone reductase			AT1G59960	NAD(P)-linked oxidoreductase superfamily protein
1	1.18629e-10	-0.459993	0.009	0.058	2.94604e-06	LotjaGi4g1v0246100	Integral membrane HPP family protein			AT5G62720	Integral membrane HPP family protein
1	2.63441e-09	-0.464174	0.01	0.057	6.54229e-05	LotjaGi5g1v0214200	Calcium-binding EF hand family protein			AT2G44310	Calcium-binding EF-hand family protein
1	1.55727e-07	-0.464671	0.153	0.255	0.00386733	LotjaGi3g1v0377900	Calcium-dependent lipid-binding domain-containing protein			AT1G63220	Calcium-dependent lipid-binding (CaLB domain) family protein
1	7.5137e-07	-0.467196	0.034	0.09	0.0186595	LotjaGi3g1v0131300	Eukaryotic aspartyl protease family protein			AT3G12700	Eukaryotic aspartyl protease family protein
1	5.96378e-07	-0.468937	0.017	0.06	0.0148104	LotjaGi1g1v0642800	Glutamate dehydrogenase			AT5G18170	glutamate dehydrogenase 1
1	7.61584e-14	-0.470236	0.628	0.718	1.89132e-09	LotjaGi5g1v0252100	Glutathione S-transferase			AT2G47730	glutathione S-transferase phi 8
1	5.53368e-07	-0.47057	0.043	0.103	0.0137423	LotjaGi4g1v0094100	Histone H3			AT4G40030	Histone superfamily protein
1	1.98746e-06	-0.471682	0.074	0.145	0.0493565	LotjaGi5g1v0316500	2-hydroxyisoflavanone dehydratase			AT1G47480	alpha/beta-Hydrolases superfamily protein
1	6.85417e-08	-0.472112	0.067	0.145	0.00170216	LotjaGi4g1v0208900	Acid invertase 1			AT1G12240	Glycosyl hydrolases family 32 protein
1	1.81663e-06	-0.4792	0.06	0.127	0.0451142	LotjaGi5g1v0083400	Carbonic anhydrase, putative			AT1G08080	alpha carbonic anhydrase 7
1	1.44863e-07	-0.481392	0.025	0.078	0.00359752	LotjaGi5g1v0215000	NADP-dependent alkenal double bond reductase			AT5G16990	Zinc-binding dehydrogenase family protein; AT5G16970;alkenal reductase
1	2.17418e-07	-0.481423	0.087	0.17	0.00539937	LotjaGi2g1v0299200	Eukaryotic translation initiation factor 5A			AT1G13950	eukaryotic elongation factor 5A-1
1	7.78257e-07	-0.483056	0.064	0.133	0.0193272	LotjaGi4g1v0083600	PfkB family carbohydrate kinase; Glycine cleavage system H family protein			AT1G49350	pfkB-like carbohydrate kinase family protein; AT2G35120;Single hybrid motif superfamily protein
1	3.09904e-08	-0.483227	0.168	0.278	0.000769616	LotjaGi5g1v0011600-LC
1	1.70026e-06	-0.484889	0.028	0.078	0.0422241	LotjaGi3g1v0040500	Receptor-like protein kinase			AT1G53430	Leucine-rich repeat transmembrane protein kinase
1	6.57622e-07	-0.48554	0.034	0.088	0.0163314	LotjaGi1g1v0348000	Aspartic proteinase nepenthesin-1			AT1G09750	Eukaryotic aspartyl protease family protein
1	6.6578e-07	-0.486296	0.014	0.055	0.016534	LotjaGi4g1v0417900	Pentatricopeptide repeat-containing family protein			AT3G09040	Pentatricopeptide repeat (PPR) superfamily protein
1	5.70861e-07	-0.488365	0.123	0.21	0.0141768	LotjaGi3g1v0366100	Ribosomal protein L37			AT1G52300	Zinc-binding ribosomal protein family protein
1	2.33987e-07	-0.488585	0.063	0.137	0.00581084	LotjaGi4g1v0127600	Gibberellin-regulated protein 2			AT1G75750	GAST1 protein homolog 1
1	7.51583e-08	-0.492693	0.098	0.188	0.00186648	LotjaGi6g1v0018600	SLL1 protein			AT1G72020	TonB-dependent heme receptor A
1	2.79571e-07	-0.493526	0.048	0.113	0.00694286	LotjaGi1g1v0145400	Glycosyltransferase			AT1G22360	UDP-glucosyl transferase 85A2
1	6.09074e-09	-0.494276	0.046	0.12	0.000151257	LotjaGi1g1v0078500	Pleckstrin homology domain-containing protein 1			AT5G05710	Pleckstrin homology (PH) domain superfamily protein
1	1.54372e-09	-0.49548	0.369	0.467	3.83368e-05	LotjaGi1g1v0312000	60S ribosomal L6-like protein			AT1G74050	Ribosomal protein L6 family protein
1	1.52112e-06	-0.498005	0.112	0.195	0.0377755	LotjaGi6g1v0283200	Heavy metal-associated protein			AT4G16380	Heavy metal transport/detoxification superfamily protein
1	9.19082e-07	-0.499079	0.183	0.283	0.0228245	LotjaGi4g1v0048700	External alternative nad(P)h-ubiquinone oxidoreductase b2, mitochondrial			AT4G05020	NAD(P)H dehydrogenase B2
1	5.52968e-12	-0.501147	0.054	0.148	1.37324e-07	LotjaGi4g1v0398800	Lipoxygenase domain-containing 1			AT2G22170	Lipase/lipooxygenase, PLAT/LH2 family protein
1	9.04481e-12	-0.502195	0.017	0.082	2.24619e-07	LotjaGi6g1v0296500	Glucose-6-phosphate/phosphate translocator-like protein			AT1G61800	glucose-6-phosphate/phosphate translocator 2
1	5.55268e-07	-0.503425	0.074	0.147	0.0137895	LotjaGi1g1v0387400	Histone H2A; DNA-directed RNA polymerase subunit beta			AT1G52740	histone H2A protein 9; AT2G25605;DNA-directed RNA polymerase subunit beta
1	8.38627e-07	-0.505675	0.081	0.158	0.0208265	LotjaGi1g1v0316100	Photosystem I reaction center subunit N			AT5G64040	photosystem I reaction center subunit PSI-N, chloroplast, putative / PSI-N, putative (PSAN)
1	9.51484e-07	-0.505865	0.054	0.12	0.0236292	LotjaGi3g1v0306600-LC	M protein, serotype 6			AT4G15420	Ubiquitin fusion degradation UFD1 family protein
1	1.74932e-08	-0.506086	0.054	0.13	0.000434426	LotjaGi3g1v0091600	Cytochrome P450			AT3G26330	cytochrome P450, family 71, subfamily B, polypeptide 37
1	8.99549e-07	-0.511727	0.042	0.095	0.0223394	LotjaGi4g1v0064100	Histone H3			AT1G09200	Histone superfamily protein
1	6.77684e-11	-0.514384	0.021	0.085	1.68296e-06	LotjaGi6g1v0232500	Xyloglucan endotransglucosylase/hydrolase			AT4G25810	xyloglucan endotransglycosylase 6; AT5G57560;Xyloglucan endotransglucosylase/hydrolase family protein
1	4.16711e-08	-0.516994	0.02	0.072	0.00103486	LotjaGi4g1v0293600	WAT1-related protein			AT4G28040	nodulin MtN21 /EamA-like transporter family protein
1	1.95108e-06	-0.523142	0.035	0.085	0.0484532	LotjaGi1g1v0739700	TPX2 (Targeting protein for Xklp2) family protein			AT2G35880	TPX2 (targeting protein for Xklp2) protein family
1	7.47232e-20	-0.526003	0.823	0.902	1.85568e-15	LotjaGi1g1v0685800	Aquaporin			AT2G36830	gamma tonoplast intrinsic protein
1	2.59136e-08	-0.526832	0.224	0.33	0.000643539	LotjaGi6g1v0159400	Translation factor SUI1			AT5G54940	Translation initiation factor SUI1 family protein
1	1.21805e-08	-0.528879	0.253	0.362	0.000302491	LotjaGi4g1v0158100	60S ribosomal protein L27A			AT1G70600	Ribosomal protein L18e/L15 superfamily protein
1	1.96568e-06	-0.530396	0.129	0.212	0.0488158	LotjaGi5g1v0258200	Glutathione S-transferase; BSD domain (BTF2-like transcription factors, Synapse-associated proteins and DOS2-like proteins)			AT3G09270	glutathione S-transferase TAU 8; AT1G55750;BSD domain (BTF2-like transcription factors, Synapse-associated proteins and DOS2-like proteins)
1	1.23436e-07	-0.530624	0.108	0.2	0.00306541	LotjaGi5g1v0288500	Peroxidase			AT1G71695	Peroxidase superfamily protein
1	1.7234e-08	-0.537889	0.08	0.168	0.000427989	LotjaGi3g1v0484800-LC
1	1.76566e-07	-0.539732	0.033	0.092	0.00438485	LotjaGi1g1v0608900	2-oxoglutarate (2OG) and Fe(II)-dependent oxygenase superfamily protein			AT3G21420	2-oxoglutarate (2OG) and Fe(II)-dependent oxygenase superfamily protein
1	2.96281e-07	-0.543102	0.37	0.44	0.00735785	LotjaGi1g1v0558200	Aquaporin; Heparan-alpha-glucosaminide N-acetyltransferase			AT4G35100	plasma membrane intrinsic protein 3; AT5G47900;heparan-alpha-glucosaminide N-acetyltransferase-like protein (DUF1624)
1	1.48339e-07	-0.544	0.089	0.172	0.00368386	LotjaGi1g1v0778700	Cysteine synthase			AT4G14880	O-acetylserine (thiol) lyase (OAS-TL) isoform A1
1	4.10253e-08	-0.54427	0.049	0.12	0.00101882	LotjaGi3g1v0094700	Dihydroflavonol-4-reductase			AT4G27250	NAD(P)-binding Rossmann-fold superfamily protein
1	2.31048e-12	-0.545784	0.617	0.725	5.73785e-08	LotjaGi3g1v0162900	Aquaporin			AT2G37170	plasma membrane intrinsic protein 2
1	1.23869e-11	-0.548764	0.05	0.138	3.07617e-07	LotjaGi3g1v0101900	Protein ZINC INDUCED FACILITATOR-LIKE 1			AT5G13750	zinc induced facilitator-like 1
1	9.70351e-14	-0.550035	0.524	0.652	2.40977e-09	LotjaGi4g1v0141700	Glycine-rich protein A3			AT4G23470	PLAC8 family protein
1	1.12558e-08	-0.55032	0.139	0.247	0.000279527	LotjaGi3g1v0004300	Non-specific serine/threonine protein kinase			AT5G10930	CBL-interacting protein kinase 5
1	3.41003e-07	-0.551966	0.079	0.158	0.00846846	LotjaGi5g1v0258400	Glutathione S-transferase			AT2G29460	glutathione S-transferase tau 4
1	1.05827e-09	-0.5548	0.103	0.207	2.6281e-05	LotjaGi1g1v0341900	Glutathione S-transferase; Glutathione s-transferase, putative			AT2G29420	glutathione S-transferase tau 7
1	3.50752e-10	-0.554876	0.055	0.14	8.71058e-06	LotjaGi4g1v0126600	Peptidyl-prolyl cis-trans isomerase			AT2G18040	peptidylprolyl cis/trans isomerase, NIMA-interacting 1
1	3.62145e-08	-0.555596	0.039	0.103	0.00089935	LotjaGi4g1v0056800	DUF506 family protein			AT4G32480	sugar phosphate exchanger, putative (DUF506)
1	1.17554e-07	-0.556972	0.067	0.145	0.00291934	LotjaGi4g1v0455100	Protein PLANT CADMIUM RESISTANCE 2			AT1G14870	PLANT CADMIUM RESISTANCE 2
1	6.73883e-10	-0.559459	0.057	0.14	1.67352e-05	LotjaGi2g1v0370600	Histone H2B			AT3G45980	Histone superfamily protein
1	1.19147e-07	-0.562193	0.094	0.182	0.00295889	LotjaGi3g1v0340000	Terpene cyclase/mutase family member			AT1G78950	Terpenoid cyclases family protein; AT1G78955;camelliol C synthase 1
1	4.61905e-08	-0.56334	0.068	0.148	0.0011471	LotjaGi3g1v0448300	Fasciclin-like arabinogalactan protein			AT1G03870	FASCICLIN-like arabinoogalactan 9
1	1.11515e-07	-0.565579	0.076	0.157	0.00276935	LotjaGi5g1v0348700	Phospholipase-like (PEARLI 4) family protein; phospholipase-like protein (PEARLI 4) family protein			AT4G35110	phospholipase-like protein (PEARLI 4) family protein; AT2G16900;phospholipase-like protein (PEARLI 4) family protein
1	2.83287e-08	-0.566671	0.172	0.283	0.000703515	LotjaGi2g1v0082500	MYB-related transcription factor; Myb factor			AT5G14340	myb domain protein 40
1	1.96309e-06	-0.572525	0.028	0.077	0.0487515	LotjaGi2g1v0221100	Xyloglucan endotransglucosylase/hydrolase			AT4G28850	xyloglucan endotransglucosylase/hydrolase 26
1	1.05511e-09	-0.573582	0.27	0.373	2.62025e-05	LotjaGi6g1v0332900	Rubber elongation factor protein			AT3G05500	Rubber elongation factor protein (REF)
1	1.62669e-06	-0.573687	0.153	0.233	0.0403973	LotjaGi2g1v0142200	Acetyl-coenzyme A synthetase			AT3G48990	AMP-dependent synthetase and ligase family protein
1	1.91643e-06	-0.574239	0.087	0.163	0.0475927	LotjaGi3g1v0177200	Glucan endo-1,3-beta-glucosidase, putative			AT2G27500	Glycosyl hydrolase superfamily protein
1	6.6901e-13	-0.575467	0.36	0.522	1.66142e-08	LotjaGi3g1v0144600	Glutathione S-transferase			AT1G17180	glutathione S-transferase TAU 25
1	6.3856e-08	-0.576658	0.147	0.248	0.0015858	LotjaGi4g1v0384300	Actin depolymerizing factor-like protein			AT3G46010	actin depolymerizing factor 1
1	1.32443e-12	-0.577228	0.033	0.115	3.28908e-08	LotjaGi1g1v0531700	Glucose-6-phosphate 1-dehydrogenase			AT5G13110	glucose-6-phosphate dehydrogenase 2; AT1G24280;glucose-6-phosphate dehydrogenase 3
1	3.36134e-15	-0.577725	0.364	0.545	8.34756e-11	LotjaGi6g1v0255000	Class-10 pathogenesis-related protein 1			AT2G40330	PYR1-like 6; AT1G24020;MLP-like protein 423
1	3.78017e-08	-0.57871	0.136	0.237	0.000938768	LotjaGi2g1v0337300	Xyloglucan endotransglucosylase/hydrolase			AT1G32170	xyloglucan endotransglucosylase/hydrolase 30
1	1.28028e-11	-0.579315	0.036	0.117	3.17945e-07	LotjaGi3g1v0361100	2-oxoglutarate-dependent dioxygenase			AT1G52820	2-oxoglutarate (2OG) and Fe(II)-dependent oxygenase superfamily protein
1	7.03403e-08	-0.579491	0.109	0.202	0.00174683	LotjaGi2g1v0388100	Isoflavone reductase homolog			AT4G39230	NmrA-like negative transcriptional regulator family protein; AT1G75280;NmrA-like negative transcriptional regulator family protein
1	1.53578e-08	-0.58215	0.141	0.235	0.000381394	LotjaGi3g1v0350700	40S ribosomal protein S12; XH/XS domain protein			AT2G32060	Ribosomal protein L7Ae/L30e/S12e/Gadd45 family protein; AT1G15910;XH/XS domain-containing protein
1	1.95759e-08	-0.586618	0.05	0.123	0.000486147	LotjaGi1g1v0542400	14-3-3 protein			AT1G78300	general regulatory factor 2
1	6.54352e-09	-0.590521	0.185	0.293	0.000162502	LotjaGi6g1v0045500	Ribosomal protein			AT1G26910	Ribosomal protein L16p/L10e family protein; AT1G66580;senescence associated gene 24
1	1.03547e-16	-0.598234	0.016	0.097	2.57148e-12	LotjaGi3g1v0443150
1	1.17392e-06	-0.601404	0.18	0.26	0.0291532	LotjaGi3g1v0232400	3-ketoacyl-CoA thiolase			AT2G33150	peroxisomal 3-ketoacyl-CoA thiolase 3
1	6.32323e-09	-0.60578	0.154	0.265	0.000157031	LotjaGi3g1v0451900	Protein phosphatase 2c, putative			AT4G28400	Protein phosphatase 2C family protein
1	2.91092e-09	-0.613759	0.231	0.353	7.22898e-05	LotjaGi3g1v0221100	Adenine nucleotide alpha hydrolases-like protein			AT3G53990	Adenine nucleotide alpha hydrolases-like superfamily protein
1	1.24108e-11	-0.619287	0.114	0.233	3.08211e-07	LotjaGi3g1v0557600	Cytochrome P450; Cytochrome P450 family protein			AT3G14690	cytochrome P450, family 72, subfamily A, polypeptide 15; AT3G14680;cytochrome P450, family 72, subfamily A, polypeptide 14
1	8.14976e-14	-0.622435	0.107	0.237	2.02391e-09	LotjaGi1g1v0764900	NADH dehydrogenase (Ubiquinone) iron-sulfur protein 5-B			AT2G47690	NADH-ubiquinone oxidoreductase-like protein
1	1.83953e-10	-0.622964	0.081	0.178	4.5683e-06	LotjaGi6g1v0356200-LC
1	5.63249e-10	-0.623899	0.106	0.21	1.39877e-05	LotjaGi4g1v0225900	BTB/POZ and TAZ domain protein			AT3G48360	BTB and TAZ domain protein 2
1	6.42426e-14	-0.630287	0.061	0.168	1.5954e-09	LotjaGi2g1v0239200	GMP synthase [glutamine-hydrolyzing]			AT5G38200	Class I glutamine amidotransferase-like superfamily protein; AT1G66860;Class I glutamine amidotransferase-like superfamily protein
1	3.48427e-10	-0.639035	0.16	0.275	8.65285e-06	LotjaGi6g1v0287800	Mitochondrial pyruvate carrier			AT4G22310	Uncharacterized protein family (UPF0041)
1	7.31974e-08	-0.639796	0.043	0.11	0.00181778	LotjaGi5g1v0248500	Pollen Ole e 1 allergen/extensin			AT2G47540	Pollen Ole e 1 allergen and extensin family protein
1	5.60598e-08	-0.640975	0.111	0.2	0.00139219	LotjaGi3g1v0125200	Siroheme synthase			AT5G40850	urophorphyrin methylase 1
1	3.46848e-09	-0.641969	0.208	0.323	8.61362e-05	LotjaGi6g1v0218000	Deaminase-related family protein; Guanine deaminase			AT5G28050	Cytidine/deoxycytidylate deaminase family protein
1	9.99053e-09	-0.642188	0.095	0.188	0.000248105	LotjaGi4g1v0272800	Blue copper protein			AT5G20230	blue-copper-binding protein
1	7.79111e-07	-0.643239	0.177	0.257	0.0193484	LotjaGi3g1v0224500	Metallothionein-like protein			AT3G09390	metallothionein 2A
1	1.35578e-11	-0.645944	0.225	0.345	3.36695e-07	LotjaGi2g1v0379100	SKP1-like protein; Protein MID1-COMPLEMENTING ACTIVITY 1			AT1G75950	S phase kinase-associated protein 1; AT4G35920;PLAC8 family protein
1	3.87326e-11	-0.646503	0.34	0.473	9.61885e-07	LotjaGi5g1v0364700-LC	Extensin; Pollen protein Ole E I-like protein; COP9 signalosome 5A; UPF0758 protein PFL_6051			AT3G12440	Polynucleotidyl transferase, ribonuclease H-like superfamily protein; AT1G21310;extensin 3; AT4G39500;cytochrome P450, family 96, subfamily A, polypeptide 11; ;
1	1.77233e-12	-0.651654	0.054	0.15	4.40141e-08	LotjaGi6g1v0334000	Stem-specific TSJT1-like protein			AT4G27450	aluminum induced protein with YGL and LRDR motifs
1	2.11015e-11	-0.652203	0.13	0.253	5.24034e-07	LotjaGi3g1v0218300	PAR1 protein			AT3G54040	PAR1 protein
1	4.67378e-10	-0.655812	0.072	0.167	1.16069e-05	LotjaGi6g1v0292300	WRKY transcription factor, putative			AT1G62300	WRKY family transcription factor
1	2.31147e-08	-0.660142	0.216	0.307	0.000574029	LotjaGi3g1v0049600	Stem-specific protein TSJT1			AT4G27450	aluminum induced protein with YGL and LRDR motifs
1	5.86141e-09	-0.667665	0.119	0.222	0.000145562	LotjaGi3g1v0419600	Lipoxygenase			AT1G55020	lipoxygenase 1
1	8.81079e-10	-0.669303	0.103	0.2	2.18807e-05	LotjaGi4g1v0103100	Caffeoyl CoA O-methyltransferase			AT4G34050	S-adenosyl-L-methionine-dependent methyltransferases superfamily protein
1	2.69873e-12	-0.672065	0.154	0.287	6.70204e-08	LotjaGi1g1v0719200	Ozone-responsive stress-like protein			AT1G01170	ozone-responsive stress-like protein (DUF1138)
1	3.34888e-11	-0.672433	0.103	0.212	8.31661e-07	LotjaGi4g1v0432400	6-phosphogluconate dehydrogenase, decarboxylating			AT5G41670	6-phosphogluconate dehydrogenase family protein
1	4.20319e-14	-0.673233	0.066	0.178	1.04382e-09	LotjaGi1g1v0102400	Homogentisate phytyltransferase			AT2G18950	homogentisate phytyltransferase 1
1	8.48512e-11	-0.680145	0.104	0.212	2.10719e-06	LotjaGi1g1v0770800	Rapid alkalinization factor			AT4G15800	ralf-like 33
1	4.18996e-08	-0.683008	0.047	0.115	0.00104053	LotjaGi3g1v0463900	Peroxidase			AT1G05260	Peroxidase superfamily protein
1	8.47417e-10	-0.685396	0.02	0.078	2.10448e-05	LotjaGi2g1v0163300	Kunitz trypsin inhibitor			AT1G17860	Kunitz family trypsin and protease inhibitor protein
1	1.50939e-11	-0.697816	0.043	0.128	3.74842e-07	LotjaGi1g1v0109000	Peroxidase			AT5G05340	Peroxidase superfamily protein
1	5.13806e-15	-0.699883	0.228	0.387	1.27599e-10	LotjaGi4g1v0367000	Nuclear transport factor 2			AT1G27970	nuclear transport factor 2B
1	1.50114e-20	-0.706148	0.579	0.702	3.72792e-16	LotjaGi1g1v0072700	Polyadenylate-binding protein-interacting protein 2			AT2G41430	dehydration-induced protein (ERD15)
1	2.20712e-09	-0.706256	0.103	0.202	5.48116e-05	LotjaGi4g1v0208100	14 kDa proline-rich protein DC2.15			AT2G45180	Bifunctional inhibitor/lipid-transfer protein/seed storage 2S albumin superfamily protein
1	1.48854e-19	-0.707424	0.456	0.612	3.69664e-15	LotjaGi4g1v0458000	Glutathione peroxidase			AT2G31570	glutathione peroxidase 2; AT2G43350;glutathione peroxidase 3
1	3.13814e-13	-0.707741	0.057	0.158	7.79326e-09	LotjaGi2g1v0280600	Two-component response regulator			AT1G25550	myb-like transcription factor family protein
1	3.61097e-08	-0.708455	0.285	0.385	0.000896748	LotjaGi1g1v0481800	Late embryogenesis abundant protein Lea14			AT1G01470	Late embryogenesis abundant protein
1	9.36916e-14	-0.716998	0.311	0.457	2.32674e-09	LotjaGi1g1v0420100	Isoflavone reductase like			AT1G75280	NmrA-like negative transcriptional regulator family protein
1	7.09225e-13	-0.717917	0.177	0.318	1.76129e-08	LotjaGi4g1v0369600	Xyloglucan endotransglucosylase/hydrolase			AT3G23730	xyloglucan endotransglucosylase/hydrolase 16
1	1.2412e-09	-0.72312	0.118	0.223	3.08239e-05	LotjaGi2g1v0070200	Nudix hydrolase-like protein			AT2G01670	nudix hydrolase homolog 17
1	2.14895e-22	-0.732717	0.415	0.627	5.33671e-18	LotjaGi1g1v0577100	Glutathione S-transferase			AT3G09270	glutathione S-transferase TAU 8
1	5.50364e-19	-0.746256	0.309	0.5	1.36677e-14	LotjaGi5g1v0314700	Haloacid dehalogenase-like hydrolase			AT2G32150	Haloacid dehalogenase-like hydrolase (HAD) superfamily protein
1	2.55429e-15	-0.752991	0.526	0.62	6.34333e-11	LotjaGi5g1v0005800	Gibberellin-regulated protein 2			AT1G75750	GAST1 protein homolog 1
1	1.42436e-11	-0.754161	0.041	0.125	3.53726e-07	LotjaGi3g1v0350300	Cinnamoyl-CoA reductase			AT1G15950	cinnamoyl coa reductase 1
1	2.20469e-13	-0.765063	0.048	0.145	5.47513e-09	LotjaGi4g1v0096700	Peroxidase			AT5G67400	root hair specific 19
1	1.62426e-12	-0.767764	0.144	0.27	4.03369e-08	LotjaGi3g1v0156600	Serine/threonine-protein kinase			AT1G78860	D-mannose binding lectin protein with Apple-like carbohydrate-binding domain-containing protein
1	1.70427e-11	-0.768089	0.058	0.15	4.23238e-07	LotjaGi4g1v0060000	Heat shock protein			AT1G07400	HSP20-like chaperones superfamily protein
1	7.33045e-18	-0.770075	0.02	0.11	1.82044e-13	LotjaGi2g1v0228200	Inositol oxygenase			AT2G19800	myo-inositol oxygenase 2
1	7.27961e-19	-0.776925	0.036	0.147	1.80782e-14	LotjaGi3g1v0541800	S-norcoclaurine synthase 1			AT2G26040	PYR1-like 2
1	2.60347e-37	-0.778378	0.467	0.743	6.46547e-33	LotjaGi5g1v0120700	MLP-like protein			AT5G28010	Polyketide cyclase/dehydrase and lipid transport superfamily protein
1	8.15621e-16	-0.781875	0.179	0.338	2.02551e-11	LotjaGi1g1v0153500	Ubiquitin-fold modifier 1			AT1G77710	ubiquitin-fold modifier
1	3.86185e-08	-0.791636	0.045	0.112	0.000959053	LotjaGi6g1v0028000-LC	Bifunctional inhibitor/lipid-transfer protein/seed storage 2S albumin superfamily protein			AT3G22142	Bifunctional inhibitor/lipid-transfer protein/seed storage 2S albumin superfamily protein
1	1.45623e-11	-0.793157	0.209	0.34	3.61641e-07	LotjaGi1g1v0691400	Aquaporin-like protein			AT2G37170	plasma membrane intrinsic protein 2
1	2.3642e-27	-0.794068	0.596	0.767	5.87124e-23	LotjaGi3g1v0556200	Phosphatidylinositol transfer protein			AT4G09160	SEC14 cytosolic factor family protein / phosphoglyceride transfer family protein
1	1.14911e-11	-0.803438	0.202	0.34	2.8537e-07	LotjaGi1g1v0515200	Nodule Cysteine-Rich (NCR) secreted peptide			AT4G34650	squalene synthase 2
1	1.48124e-14	-0.810131	0.111	0.245	3.67852e-10	LotjaGi2g1v0163500	Kunitz trypsin inhibitor			AT1G73260	kunitz trypsin inhibitor 1
1	3.8641e-14	-0.838316	0.162	0.287	9.59611e-10	LotjaGi2g1v0251400	Zinc finger AN1 domain stress-associated protein			AT3G28210	zinc finger (AN1-like) family protein
1	9.52528e-23	-0.840417	0.515	0.698	2.36551e-18	LotjaGi3g1v0420000	Lipoxygenase			AT1G55020	lipoxygenase 1
1	3.64062e-18	-0.84529	0.102	0.247	9.04112e-14	LotjaGi4g1v0365700	NADH-ubiquinone oxidoreductase subunit			AT1G67350	NADH-ubiquinone oxidoreductase
1	3.31475e-14	-0.852195	0.195	0.337	8.23185e-10	LotjaGi3g1v0344200-LC	SKP1			AT2G03170	SKP1-like 14
1	2.17189e-13	-0.855979	0.086	0.205	5.39368e-09	LotjaGi1g1v0022100	Lipid transfer protein			AT5G55410	Bifunctional inhibitor/lipid-transfer protein/seed storage 2S albumin superfamily protein
1	1.13807e-15	-0.866904	0.086	0.208	2.82629e-11	LotjaGi5g1v0225100	Hypoxia-responsive family protein			AT3G05550	Hypoxia-responsive family protein
1	5.93098e-22	-0.900934	0.243	0.433	1.4729e-17	LotjaGi1g1v0006200	Chalcone reductase			AT1G59960	NAD(P)-linked oxidoreductase superfamily protein; AT1G59950;NAD(P)-linked oxidoreductase superfamily protein
1	8.76827e-21	-0.903695	0.082	0.232	2.17751e-16	LotjaGi6g1v0271600	Ferredoxin--NADP reductase			AT4G05390	root FNR 1
1	7.27031e-21	-0.904791	0.186	0.357	1.80551e-16	LotjaGi1g1v0750600	Cytochrome b-c1 complex subunit 7			AT5G25450	Cytochrome bd ubiquinol oxidase, 14kDa subunit
1	1.60612e-20	-0.925305	0.035	0.152	3.98863e-16	LotjaGi5g1v0120400	MLP-like protein			AT1G70890	MLP-like protein 43
1	5.7714e-17	-0.939554	0.046	0.157	1.43327e-12	LotjaGi2g1v0426500	Lipid transfer protein			AT1G73550	Bifunctional inhibitor/lipid-transfer protein/seed storage 2S albumin superfamily protein
1	9.29873e-21	-0.941162	0.142	0.32	2.30925e-16	LotjaGi6g1v0348000	Alcohol dehydrogenase, putative			AT1G72680	cinnamyl-alcohol dehydrogenase
1	2.89904e-13	-0.942475	0.123	0.252	7.19948e-09	LotjaGi3g1v0445300	14 kDa proline-rich protein DC2.15			AT2G45180	Bifunctional inhibitor/lipid-transfer protein/seed storage 2S albumin superfamily protein
1	1.58912e-19	-0.952457	0.072	0.213	3.94642e-15	LotjaGi6g1v0253800	Major allergen Mal d 1 family protein			AT1G24020	MLP-like protein 423
1	1.8937e-17	-0.953838	0.101	0.247	4.70281e-13	LotjaGi5g1v0258600	Glutathione S-transferase			AT3G09270	glutathione S-transferase TAU 8
1	2.11698e-18	-0.957747	0.054	0.178	5.2573e-14	LotjaGi2g1v0249500	Alpha-dioxygenase 2			AT3G01420	Peroxidase superfamily protein
1	1.91912e-25	-0.960992	0.151	0.347	4.76595e-21	LotjaGi3g1v0343500-LC
1	8.10384e-24	-0.969599	0.373	0.575	2.01251e-19	LotjaGi5g1v0258300	Glutathione S-transferase			AT2G29420	glutathione S-transferase tau 7
1	1.41963e-40	-0.97986	0.002	0.117	3.52551e-36	LotjaGi1g1v0152000	Nitrate reductase			AT1G77760	nitrate reductase 1
1	1.83864e-22	-0.996257	0.081	0.24	4.56609e-18	LotjaGi3g1v0097800	NAD(P)H dehydrogenase (Quinone)			AT4G27270	Quinone reductase family protein
1	2.77815e-23	-1.00499	0.1	0.275	6.89926e-19	LotjaGi3g1v0019700	Aquaporin-like protein			AT3G16240	delta tonoplast integral protein
1	8.01689e-16	-1.02062	0.041	0.143	1.99091e-11	LotjaGi4g1v0207600	14 kDa proline-rich protein DC2.15			AT4G12490	Bifunctional inhibitor/lipid-transfer protein/seed storage 2S albumin superfamily protein
1	1.89972e-24	-1.05279	0.122	0.3	4.71775e-20	LotjaGi1g1v0765600	Ferredoxin family protein			AT2G27510	ferredoxin 3
1	1.14008e-16	-1.09506	0.171	0.328	2.83128e-12	LotjaGi1g1v0475000-LC	RELA/SPOT homolog 1; Trypsin inhibitor			AT4G02260	RELA/SPOT homolog 1; AT1G16480;Tetratricopeptide repeat (TPR)-like superfamily protein
1	9.0421e-23	-1.10335	0.289	0.498	2.24552e-18	LotjaGi1g1v0377600	BURP domain protein RD22			AT5G25610	BURP domain-containing protein
1	1.67486e-35	-1.13574	0.023	0.173	4.15936e-31	LotjaGi1g1v0405500	Carotenoid cleavage dioxygenase			AT4G32810	carotenoid cleavage dioxygenase 8
1	1.84619e-23	-1.17587	0.105	0.275	4.58482e-19	LotjaGi6g1v0247400	Transcription factor GTE1; Nucleolar protein 10			AT2G34900	Transcription factor GTE6; AT3G56990;embryo sac development arrest 7
1	4.33681e-51	-1.23227	0.007	0.17	1.077e-46	LotjaGi4g1v0074400	Nitrite reductase			AT2G15620	nitrite reductase 1
1	4.39803e-17	-1.23986	0.06	0.18	1.09221e-12	LotjaGi4g1v0339500	Late embryogenesis abundant protein Lea5			AT1G02820	Late embryogenesis abundant 3 (LEA3) family protein
1	6.2433e-44	-1.29072	0.389	0.673	1.55046e-39	LotjaGi3g1v0420400	Lipoxygenase			AT1G55020	lipoxygenase 1
1	8.26164e-33	-1.36371	0.192	0.43	2.05169e-28	LotjaGi5g1v0269800-LC	Extensin			AT1G21310	extensin 3
1	1.36398e-37	-1.37352	0.157	0.412	3.38732e-33	LotjaGi5g1v0119900	MLP-like protein			AT5G28010	Polyketide cyclase/dehydrase and lipid transport superfamily protein
1	1.8711e-13	-1.38637	0.133	0.257	4.64668e-09	LotjaGi3g1v0055400	Repetitive proline-rich cell wall protein; Repetitive proline-rich cell wall protein 2			AT3G22142	Bifunctional inhibitor/lipid-transfer protein/seed storage 2S albumin superfamily protein
1	8.09849e-38	-1.38964	0.399	0.64	2.01118e-33	LotjaGi3g1v0068000	Blue copper protein			AT2G32300	uclacyanin 1
1	6.95636e-51	-1.39376	0.25	0.567	1.72754e-46	LotjaGi1g1v0723600-LC	Protein Ycf2			ATCG00860	Chloroplast Ycf2;ATPase, AAA type, core (ChrC)
1	5.55242e-48	-1.42869	0.108	0.383	1.37889e-43	LotjaGi3g1v0420800	Lipoxygenase			AT1G55020	lipoxygenase 1
1	6.7504e-13	-1.77128	0.01	0.068	1.67639e-08	LotjaGi4g1v0238000	Gibberellin-regulated protein 2			AT5G14920	Gibberellin-regulated family protein
2	8.68009e-152	2.07254	0.935	0.456	2.15561e-147	LotjaGi3g1v0222100	Protease inhibitor/seed storage/lipid transfer family protein			AT3G53980	Bifunctional inhibitor/lipid-transfer protein/seed storage 2S albumin superfamily protein
2	8.31167e-74	0.967394	0.898	0.785	2.06412e-69	LotjaGi1g1v0554500	Pirin-like protein			AT2G43120	RmlC-like cupins superfamily protein
2	7.26061e-51	0.956999	0.74	0.527	1.8031e-46	LotjaGi4g1v0299500	4-coumarate:CoA ligase-like protein			AT3G21240	4-coumarate:CoA ligase 2
2	5.88609e-109	0.9417	0.993	0.961	1.46175e-104	LotjaGi4g1v0292800	UDP-glucuronate 4-epimerase 4			AT4G30440	UDP-D-glucuronate 4-epimerase 1
2	7.14333e-13	0.94115	0.274	0.156	1.77398e-08	LotjaGi1g1v0649000-LC	Transmembrane protein, putative			AT3G47510	transmembrane protein
2	9.60932e-38	0.938524	0.862	0.707	2.38638e-33	LotjaGi5g1v0232400	Hexosyltransferase			AT1G56600	galactinol synthase 2
2	8.21607e-55	0.937105	0.657	0.394	2.04038e-50	LotjaGi3g1v0542500	Exostosin family protein			AT5G16890	Exostosin family protein
2	8.40486e-22	0.889076	0.451	0.271	2.08726e-17	LotjaGi4g1v0434800	Endoglucanase			AT1G64390	glycosyl hydrolase 9C2
2	1.93572e-34	0.869829	0.89	0.847	4.80716e-30	LotjaGi6g1v0254700	Class-10 pathogenesis-related protein 1; Major allergen d 1			AT1G24020	MLP-like protein 423
2	6.08559e-37	0.846387	0.874	0.787	1.51129e-32	LotjaGi4g1v0313900	Late embryogenesis abundant, putative			AT2G18340	late embryogenesis abundant domain-containing protein / LEA domain-containing protein
2	2.06376e-22	0.811915	0.588	0.433	5.12515e-18	LotjaGi5g1v0267100	GDSL esterase/lipase			AT5G03610	GDSL-like Lipase/Acylhydrolase superfamily protein
2	2.24547e-42	0.774169	0.853	0.712	5.57641e-38	LotjaGi1g1v0025100	Glucan endo-1,3-beta-glucosidase, putative			AT5G55180	O-Glycosyl hydrolases family 17 protein
2	4.00465e-61	0.747932	0.943	0.941	9.94516e-57	LotjaGi2g1v0303000	Ribonuclease			AT2G02990	ribonuclease 1
2	3.05906e-35	0.739634	0.752	0.568	7.59686e-31	LotjaGi4g1v0077100	Inosine-5'-monophosphate dehydrogenase			AT4G34120	Cystathionine beta-synthase (CBS) family protein
2	5.39523e-14	0.722366	0.139	0.044	1.33985e-09	LotjaGi1g1v0577300	Protease inhibitor/seed storage/lipid transfer family protein			AT3G53980	Bifunctional inhibitor/lipid-transfer protein/seed storage 2S albumin superfamily protein
2	1.44e-23	0.713122	0.66	0.503	3.57611e-19	LotjaGi4g1v0169600	Beta-glucosidase			AT1G26560	beta glucosidase 40
2	2.95659e-19	0.708758	0.707	0.573	7.3424e-15	LotjaGi3g1v0197600	Ferritin			AT5G01600	ferretin 1
2	4.16774e-21	0.707385	0.616	0.438	1.03502e-16	LotjaGi1g1v0613100	2-isopropylmalate synthase			AT1G74040	2-isopropylmalate synthase 1
2	3.69279e-36	0.702602	0.912	0.888	9.17068e-32	LotjaGi3g1v0055400	Repetitive proline-rich cell wall protein; Repetitive proline-rich cell wall protein 2			AT3G22142	Bifunctional inhibitor/lipid-transfer protein/seed storage 2S albumin superfamily protein
2	6.48085e-31	0.699362	0.735	0.528	1.60945e-26	LotjaGi4g1v0376300	Calmodulin-binding family protein			AT3G13600	calmodulin-binding family protein
2	4.96626e-33	0.684939	0.466	0.22	1.23332e-28	LotjaGi2g1v0040500-LC
2	4.35885e-09	0.676737	0.246	0.144	0.000108248	LotjaGi1g1v0783700-LC	nodulin MtN21 /EamA-like transporter family protein			AT2G18060	vascular related NAC-domain protein 1
2	4.00023e-12	0.670806	0.516	0.412	9.93417e-08	LotjaGi1g1v0796200	L-gulonolactone oxidase			AT2G46760	D-arabinono-1,4-lactone oxidase family protein
2	3.99252e-17	0.642565	0.944	0.939	9.91501e-13	LotjaGi6g1v0255000	Class-10 pathogenesis-related protein 1			AT2G40330	PYR1-like 6; AT1G24020;MLP-like protein 423
2	2.10985e-08	0.621497	0.588	0.475	0.000523961	LotjaGi3g1v0359100	Late embryogenesis-abundant protein			AT1G52690	Late embryogenesis abundant protein (LEA) family protein
2	9.50536e-39	0.614777	0.981	0.959	2.36056e-34	LotjaGi5g1v0277100	Elongation factor 1-alpha			AT1G07920	GTP binding Elongation factor Tu family protein; AT1G07930;GTP binding Elongation factor Tu family protein
2	1.84458e-16	0.607273	0.375	0.231	4.58083e-12	LotjaGi5g1v0280600	ABC transporter G family member			AT1G71960	ATP-binding casette family G25
2	3.67961e-08	0.597408	0.284	0.218	0.000913793	LotjaGi6g1v0320200	WD40 repeat-like protein			AT3G18140	Transducin/WD40 repeat-like superfamily protein
2	3.73702e-14	0.597029	0.172	0.063	9.2805e-10	LotjaGi2g1v0333100-LC	Solute carrier family 35 member D3; Glycine-rich cell wall structural protein 1.0			AT2G33470	glycolipid transfer protein 1; AT1G23760;BURP domain-containing protein
2	3.52779e-18	0.591938	0.392	0.226	8.76092e-14	LotjaGi3g1v0145700-LC	Retrovirus-related Pol polyprotein from transposon TNT 1-94			ATMG00300	Gag-Pol-related retrotransposon family protein (ChrM)
2	3.22255e-17	0.590983	0.631	0.504	8.00289e-13	LotjaGi4g1v0405900	Ethylene-responsive transcription factor			AT2G33710	Integrase-type DNA-binding superfamily protein
2	1.84061e-24	0.590836	0.639	0.44	4.57097e-20	LotjaGi6g1v0312800	Early-responsive to dehydration stress family protein			AT1G30360	Early-responsive to dehydration stress protein (ERD4)
2	1.88998e-23	0.573359	0.657	0.465	4.69358e-19	LotjaGi3g1v0284700	Haloacid dehalogenase-like hydrolase			AT5G59480	Haloacid dehalogenase-like hydrolase (HAD) superfamily protein
2	3.77299e-41	0.571576	0.988	0.984	9.36983e-37	LotjaGi1g1v0261700	Aldehyde dehydrogenase			AT1G44170	aldehyde dehydrogenase 3H1
2	3.97674e-14	0.564001	0.347	0.24	9.87584e-10	LotjaGi4g1v0176600	Paired amphipathic helix SIN3-like protein			AT1G70060	SIN3-like 4
2	1.34385e-14	0.561752	0.266	0.136	3.33733e-10	LotjaGi3g1v0225600	Expansin			AT2G39700	expansin A4
2	4.20213e-22	0.56153	0.779	0.67	1.04356e-17	LotjaGi4g1v0302900	Plasma membrane ATPase			AT2G24520	plasma membrane H+-ATPase; AT4G30190;H -ATPase 2
2	1.97422e-23	0.558568	0.263	0.105	4.90277e-19	LotjaGi6g1v0282800-LC
2	4.22734e-22	0.548846	0.768	0.603	1.04982e-17	LotjaGi4g1v0011700	ERD (Early-responsive to dehydration stress) family protein			AT4G22120	ERD (early-responsive to dehydration stress) family protein; AT4G04340;ERD (early-responsive to dehydration stress) family protein; AT1G11960;ERD (early-responsive to dehydration stress) family protein
2	1.13841e-28	0.547119	0.959	0.932	2.82712e-24	LotjaGi3g1v0046800	Early nodulin-like protein			AT5G53870	early nodulin-like protein 1
2	4.58055e-28	0.540644	0.595	0.379	1.13753e-23	LotjaGi4g1v0017300	Tobamovirus multiplication-like protein			AT2G02180	tobamovirus multiplication protein 3
2	1.48123e-16	0.527358	0.222	0.09	3.67848e-12	LotjaGi2g1v0364300	Dof zinc finger protein			AT2G28510	Dof-type zinc finger DNA-binding family protein
2	7.70623e-16	0.526852	0.366	0.207	1.91376e-11	LotjaGi2g1v0355600	Dirigent protein			AT1G58170	Disease resistance-responsive (dirigent-like protein) family protein
2	2.49532e-18	0.526811	0.208	0.077	6.19687e-14	LotjaGi2g1v0415500	NAC domain protein,			AT4G17980	NAC domain containing protein 71
2	5.14963e-17	0.521588	0.991	0.968	1.27886e-12	LotjaGi1g1v0646500-LC	Cold dehydrin			AT1G54410	dehydrin family protein
2	2.26012e-25	0.51008	0.979	0.963	5.61278e-21	LotjaGi5g1v0089300	Late embryogenesis abundant protein, putative			AT2G36640	embryonic cell protein 63
2	1.61734e-16	0.509883	0.794	0.669	4.01651e-12	LotjaGi3g1v0393500	Transcription factor WRKY			AT2G46400	WRKY DNA-binding protein 46
2	3.97341e-21	0.508533	0.793	0.648	9.86757e-17	LotjaGi1g1v0791300	Glycosyltransferase			AT4G01070	UDP-Glycosyltransferase superfamily protein
2	7.82916e-17	0.497412	0.218	0.085	1.94429e-12	LotjaGi5g1v0288600	Peroxidase			AT1G71695	Peroxidase superfamily protein
2	2.14508e-21	0.494777	0.789	0.677	5.3271e-17	LotjaGi1g1v0299800	O-methyltransferase, putative			AT5G54160	O-methyltransferase 1
2	1.14933e-10	0.490804	0.358	0.238	2.85425e-06	LotjaGi4g1v0412800	transcription factor-like protein			AT3G14880	transcription factor-like protein
2	9.74169e-16	0.487333	0.341	0.199	2.41925e-11	LotjaGi5g1v0007700	Auxin response factor			AT1G19850	Transcriptional factor B3 family protein / auxin-responsive factor AUX/IAA-like protein
2	1.80516e-06	0.482471	0.091	0.041	0.0448293	LotjaGi1g1v0627900	Transferase family protein			AT5G41040	HXXXD-type acyl-transferase family protein
2	1.45018e-10	0.474747	0.287	0.172	3.60138e-06	LotjaGi4g1v0320300	Sucrose synthase			AT3G43190	sucrose synthase 4
2	6.09508e-12	0.469202	0.226	0.118	1.51365e-07	LotjaGi1g1v0448500	EF hand calcium-binding family protein			AT5G39670	Calcium-binding EF-hand family protein
2	6.99067e-32	0.462567	0.962	0.923	1.73606e-27	LotjaGi6g1v0285900	Cytochrome b561 and domon domain-containing protein			AT4G17280	Auxin-responsive family protein
2	3.17232e-15	0.460655	0.487	0.335	7.87815e-11	LotjaGi6g1v0209100	Transmembrane protein			AT2G12400	plasma membrane fusion protein
2	1.2803e-31	0.460524	0.979	0.953	3.17949e-27	LotjaGi2g1v0456100	Sugar transporter, putative			AT5G26340	Major facilitator superfamily protein
2	4.34162e-16	0.460489	0.637	0.479	1.0782e-11	LotjaGi3g1v0553100	BAG family molecular chaperone regulator 7			AT5G62390	BCL-2-associated athanogene 7
2	1.04036e-24	0.457931	0.259	0.097	2.58364e-20	LotjaGi1g1v0624400	FAD-binding Berberine family protein			AT1G34575	FAD-binding Berberine family protein
2	2.69076e-10	0.457082	0.159	0.071	6.68223e-06	LotjaGi2g1v0126700	Peroxidase			AT1G71695	Peroxidase superfamily protein
2	7.75735e-21	0.45521	0.242	0.093	1.92646e-16	LotjaGi6g1v0331800	Ubiquitin-conjugating enzyme E2			AT2G33770	phosphate 2
2	1.08905e-14	0.454258	0.462	0.307	2.70454e-10	LotjaGi1g1v0760900	DnaJ			AT4G02100	Heat shock protein DnaJ with tetratricopeptide repeat-containing protein
2	1.45946e-10	0.453459	0.321	0.215	3.62443e-06	LotjaGi1g1v0706400	Rho GDP-dissociation inhibitor 1			AT1G62450	Immunoglobulin E-set superfamily protein
2	1.59031e-19	0.4531	0.266	0.133	3.94937e-15	LotjaGi4g1v0034800	Copper-transporting ATPase			AT4G33520	P-type ATP-ase 1
2	1.19639e-10	0.450595	0.735	0.626	2.97112e-06	LotjaGi3g1v0520200	Heavy metal-associated domain containing protein, expressed			AT4G38580	farnesylated protein 6
2	3.82284e-14	0.450172	0.4	0.259	9.49363e-10	LotjaGi1g1v0516900	Alpha-1,4-glucan-protein synthase [UDP-forming] 1			AT5G15650	reversibly glycosylated polypeptide 2; AT3G02230;reversibly glycosylated polypeptide 1
2	3.1425e-15	0.448595	0.405	0.241	7.80409e-11	LotjaGi1g1v0619800-LC
2	1.46465e-14	0.443651	0.332	0.208	3.63731e-10	LotjaGi1g1v0190500	AT-rich interactive domain-containing protein 2			AT1G26580	ELM2 domain protein
2	3.54959e-16	0.440728	0.893	0.844	8.81506e-12	LotjaGi3g1v0533900-LC	myosin heavy chain, embryonic smooth protein			AT2G32240	early endosome antigen
2	1.02718e-10	0.439039	0.622	0.495	2.55089e-06	LotjaGi1g1v0558600	Heavy metal-associated domain containing protein, expressed			AT4G38580	farnesylated protein 6
2	1.29968e-23	0.438022	0.304	0.124	3.22762e-19	LotjaGi1g1v0431700	Cysteine/Histidine-rich C1 domain family protein			AT1G60420	DC1 domain-containing protein
2	4.59976e-20	0.435792	0.408	0.218	1.14231e-15	LotjaGi6g1v0347800	Oligopeptide transporter, putative			AT5G64410	oligopeptide transporter 4
2	1.25634e-25	0.434821	0.292	0.108	3.11999e-21	LotjaGi3g1v0290000	Basic helix-loop-helix transcription factor			AT2G42280	basic helix-loop-helix (bHLH) DNA-binding superfamily protein
2	6.26199e-17	0.434029	0.746	0.59	1.5551e-12	LotjaGi6g1v0329300	Ethylene-responsive transcription factor, putative			AT1G28360	ERF domain protein 12
2	4.80836e-22	0.433687	0.947	0.905	1.19411e-17	LotjaGi1g1v0443800	Pyruvate decarboxylase			AT4G33070	Thiamine pyrophosphate dependent pyruvate decarboxylase family protein; AT5G54960;pyruvate decarboxylase-2
2	1.82424e-12	0.432867	0.727	0.604	4.53031e-08	LotjaGi5g1v0200300	Cystathionine gamma-lyase			AT1G64660	methionine gamma-lyase
2	7.15704e-18	0.42766	0.621	0.432	1.77738e-13	LotjaGi3g1v0503100-LC	WD40-repeat protein			AT3G18950	Transducin/WD40 repeat-like superfamily protein
2	2.62681e-12	0.425237	0.937	0.896	6.52342e-08	LotjaGi2g1v0184700	Beta-amylase			AT3G23920	beta-amylase 1
2	6.07077e-14	0.422959	0.228	0.108	1.50761e-09	LotjaGi4g1v0333100	Pectinesterase inhibitor			AT1G47960	cell wall / vacuolar inhibitor of fructosidase 1
2	4.14794e-15	0.418952	0.728	0.614	1.0301e-10	LotjaGi1g1v0467500	BON1-associated protein 2			AT2G45760	BON association protein 2
2	1.76692e-19	0.418877	0.824	0.717	4.38798e-15	LotjaGi1g1v0021300	Calcium-dependent lipid-binding domain-containing protein			AT5G55530	Calcium-dependent lipid-binding (CaLB domain) family protein
2	8.49948e-16	0.417861	0.823	0.714	2.11076e-11	LotjaGi4g1v0371600	Serine hydroxymethyltransferase			AT4G13930	serine hydroxymethyltransferase 4
2	3.64204e-07	0.415379	0.574	0.474	0.00904464	LotjaGi1g1v0690000	Allene oxide cyclase			AT1G13280	allene oxide cyclase 4
2	6.52152e-16	0.415042	0.552	0.399	1.61955e-11	LotjaGi1g1v0294300	protein kinase family protein			AT5G24430	Calcium-dependent protein kinase (CDPK) family protein
2	1.77069e-11	0.413943	0.168	0.07	4.39734e-07	LotjaGi5g1v0266100	Lectin			AT5G10530	Concanavalin A-like lectin protein kinase family protein
2	4.09599e-14	0.408876	0.384	0.231	1.0172e-09	LotjaGi4g1v0209700	Vacuolar-processing enzyme			AT1G62710	beta vacuolar processing enzyme
2	8.07832e-09	0.40737	0.256	0.174	0.000200617	LotjaGi1g1v0550200	LOB domain-containing protein			AT3G02550	LOB domain-containing protein 41
2	7.18885e-09	0.407214	0.097	0.036	0.000178528	LotjaGi6g1v0003600	Phosphate transporter PHO1-like protein			AT3G23430	phosphate 1
2	5.15782e-13	0.40612	0.941	0.895	1.28089e-08	LotjaGi2g1v0280800	Allene oxide cyclase			AT1G13280	allene oxide cyclase 4
2	6.4794e-07	0.40565	0.682	0.583	0.016091	LotjaGiC1v0000500
2	3.20383e-18	0.405344	0.475	0.285	7.9564e-14	LotjaGi5g1v0301500	Remorin			AT5G23750	Remorin family protein
2	6.02008e-12	0.404265	0.418	0.272	1.49503e-07	LotjaGi2g1v0116600	Choline/ethanolamine kinase			AT1G74320	Protein kinase superfamily protein
2	4.91436e-14	0.402663	0.811	0.703	1.22043e-09	LotjaGi2g1v0327200	O-fucosyltransferase family protein			AT5G65470	O-fucosyltransferase family protein
2	8.96509e-12	0.401273	0.716	0.62	2.22639e-07	LotjaGi4g1v0109300	NBS-LRR disease resistance protein			AT5G66900	Disease resistance protein (CC-NBS-LRR class) family
2	5.09861e-10	0.401001	0.424	0.303	1.26619e-05	LotjaGi4g1v0025500	WRKY family transcription factor			AT4G18170	WRKY DNA-binding protein 28
2	6.12496e-12	0.399641	0.402	0.266	1.52107e-07	LotjaGi1g1v0281500	RNA polymerase sigma factor			AT5G24120	sigma factor E
2	2.11409e-11	0.396812	0.912	0.885	5.25013e-07	LotjaGi3g1v0329100	Plant invertase/pectin methylesterase inhibitor superfamily protein			AT5G62350	Plant invertase/pectin methylesterase inhibitor superfamily protein
2	1.24149e-15	0.393805	0.592	0.444	3.08313e-11	LotjaGi4g1v0171200	ADP-ribosylation factor GTPase-activating protein			AT4G17890	ARF-GAP domain 8
2	4.5091e-19	0.393082	0.926	0.871	1.11979e-14	LotjaGi3g1v0059700	Zinc finger A20 and AN1 domain stress-associated protein			AT3G12630	A20/AN1-like zinc finger family protein
2	9.25556e-13	0.393064	0.092	0.023	2.29853e-08	LotjaGi6g1v0033500	NADP-specific glutamate dehydrogenase, putative			AT4G24110	NADP-specific glutamate dehydrogenase
2	1.00208e-08	0.392745	0.792	0.712	0.000248857	LotjaGi1g1v0543900	Plant-specific domain TIGR01615 family protein			AT2G39650	cruciferin (DUF506)
2	4.21181e-10	0.392234	0.362	0.249	1.04596e-05	LotjaGi2g1v0032300-LC
2	1.15329e-14	0.387524	0.813	0.69	2.86408e-10	LotjaGi1g1v0352600	AR781, pheromone receptor-like protein (DUF1645)			AT2G26530	AR781, pheromone receptor-like protein (DUF1645)
2	9.72866e-09	0.386824	0.428	0.305	0.000241602	LotjaGi3g1v0077600	Methyltransferase			AT5G54400	S-adenosyl-L-methionine-dependent methyltransferases superfamily protein
2	1.74569e-07	0.386225	0.341	0.255	0.00433525	LotjaGi6g1v0309500	Gibberellin 2-oxidase			AT1G30040	gibberellin 2-oxidase
2	1.70841e-15	0.385081	0.334	0.184	4.24266e-11	LotjaGi3g1v0483600	Ring/U-Box superfamily protein			AT2G27950	Ring/U-Box superfamily protein
2	5.33554e-09	0.383436	0.89	0.834	0.000132503	LotjaGi4g1v0300700	Histone H4			AT1G07660	Histone superfamily protein
2	3.00218e-13	0.383053	0.866	0.777	7.4556e-09	LotjaGi1g1v0656700	VQ motif-containing protein			AT3G56880	VQ motif-containing protein
2	7.63678e-13	0.382896	0.109	0.03	1.89652e-08	LotjaGi4g1v0389200	Basic blue protein			AT2G02850	plantacyanin
2	3.87231e-09	0.382254	0.68	0.584	9.61651e-05	LotjaGi5g1v0082700	Heavy metal-associated protein			AT5G03380	Heavy metal transport/detoxification superfamily protein
2	9.47636e-11	0.379099	0.615	0.496	2.35336e-06	LotjaGi1g1v0357000	Ethylene-responsive transcription factor			AT1G46768	related to AP2 1
2	1.2694e-16	0.378589	0.659	0.473	3.15242e-12	LotjaGi2g1v0421000	Homeobox associated leucine zipper protein			AT5G47370	Homeobox-leucine zipper protein 4 (HB-4) / HD-ZIP protein
2	1.63031e-08	0.37416	0.813	0.764	0.000404871	LotjaGi1g1v0148200-LC	Glucan 1,3-beta-glucosidase			AT3G04490	exportin-4 protein
2	1.21929e-14	0.37279	0.957	0.947	3.02798e-10	LotjaGi4g1v0272800	Blue copper protein			AT5G20230	blue-copper-binding protein
2	4.99981e-14	0.372689	0.115	0.032	1.24165e-09	LotjaGi5g1v0047400	plant/protein (Protein of unknown function, DUF599)			AT4G31330	transmembrane protein, putative (Protein of unknown function, DUF599)
2	1.35434e-07	0.369234	0.431	0.335	0.00336336	LotjaGi3g1v0020900	Avr9/Cf-9 rapidly elicited protein			AT1G52140	Avr9/Cf-9 rapidly elicited protein
2	2.36673e-14	0.366658	0.199	0.09	5.87753e-10	LotjaGi1g1v0181300	CASP-like protein			AT2G36330	Uncharacterized protein family (UPF0497)
2	9.05492e-09	0.366648	0.922	0.905	0.00022487	LotjaGi6g1v0228700	Harbinger transposase-derived nuclease			AT5G12010	nuclease
2	9.40066e-08	0.366153	0.497	0.393	0.00233456	LotjaGi3g1v0398400	Myb transcription factor			AT5G49330	myb domain protein 111
2	6.60305e-11	0.365794	0.82	0.731	1.6398e-06	LotjaGi1g1v0333900	ATP-dependent Clp protease ATP-binding subunit			AT5G50920	CLPC homologue 1
2	6.41787e-10	0.362882	0.764	0.665	1.59381e-05	LotjaGi1g1v0619300	Amino acid transporter, putative			AT5G40780	lysine histidine transporter 1
2	8.34298e-11	0.360706	0.911	0.859	2.07189e-06	LotjaGi2g1v0128200	Ethylene-responsive transcription factor			AT5G61890	Integrase-type DNA-binding superfamily protein
2	1.01364e-06	0.360665	0.718	0.644	0.0251727	LotjaGi2g1v0417500	senescence-associated family protein (DUF581)			AT5G47060	hypothetical protein (DUF581)
2	4.69705e-15	0.356709	0.692	0.545	1.16647e-10	LotjaGi1g1v0658800	R3h domain containing protein, putative			AT3G56680	Single-stranded nucleic acid binding R3H protein
2	3.62177e-08	0.356279	0.321	0.209	0.000899431	LotjaGi1g1v0730900	AGC (cAMP-dependent, cGMP-dependent and protein kinase C) kinase family protein			AT2G48090	hypothetical protein
2	2.00673e-07	0.356211	0.471	0.376	0.00498352	LotjaGi3g1v0074600	NADP-dependent alkenal double bond reductase			AT1G26320	Zinc-binding dehydrogenase family protein; AT5G17000;Zinc-binding dehydrogenase family protein; AT3G03080;Zinc-binding dehydrogenase family protein
2	5.35615e-08	0.354568	0.686	0.567	0.00133015	LotjaGi5g1v0235300	origin recognition complex subunit 3			AT5G26731	hypothetical protein
2	1.07341e-09	0.352981	0.176	0.091	2.66572e-05	LotjaGi2g1v0260500	NAC domain protein			AT5G61430	NAC domain containing protein 100
2	2.09549e-09	0.352157	0.23	0.146	5.20393e-05	LotjaGi4g1v0300900	Histone H4			AT1G07660	Histone superfamily protein
2	4.8377e-09	0.351142	0.344	0.233	0.000120139	LotjaGi5g1v0026800	Ethylene-responsive transcription factor			AT1G46768	related to AP2 1
2	1.21463e-13	0.349639	0.964	0.926	3.01641e-09	LotjaGi6g1v0071600	Nematode resistance HSPRO2-like protein			AT2G40000	ortholog of sugar beet HS1 PRO-1 2
2	5.35467e-10	0.34853	0.576	0.439	1.32978e-05	LotjaGi4g1v0225100	Zinc finger CCCH domain protein			AT3G48440	Zinc finger C-x8-C-x5-C-x3-H type family protein
2	1.81382e-06	0.345937	0.768	0.692	0.0450443	LotjaGi1g1v0698500	Histone H2B			AT2G37470	Histone superfamily protein
2	2.11784e-12	0.345121	0.204	0.093	5.25945e-08	LotjaGiM1v0002200
2	7.02397e-13	0.344948	0.597	0.439	1.74433e-08	LotjaGi6g1v0274100	Patatin			AT2G39220	PATATIN-like protein 6
2	2.54492e-09	0.344334	0.791	0.696	6.32006e-05	LotjaGi6g1v0357200-LC
2	8.98977e-08	0.344154	0.079	0.028	0.00223252	LotjaGi1g1v0160700	WAT1-related protein			AT1G44800	nodulin MtN21 /EamA-like transporter family protein
2	6.46725e-10	0.343706	0.284	0.175	1.60608e-05	LotjaGi5g1v0050900	Non-specific serine/threonine protein kinase			AT5G10930	CBL-interacting protein kinase 5
2	4.17466e-10	0.339607	0.133	0.055	1.03674e-05	LotjaGi3g1v0079300-LC	Wound-responsive family protein			AT4G10265	Wound-responsive family protein
2	2.5778e-19	0.338873	0.911	0.781	6.4017e-15	LotjaGi5g1v0192400	Auxin-responsive protein			AT5G43700	AUX/IAA transcriptional regulator family protein
2	3.06403e-09	0.338661	0.397	0.274	7.6092e-05	LotjaGi2g1v0401100	adenine phosphoribosyl transferase 1			AT5G67020	hypothetical protein
2	3.00269e-09	0.334312	0.344	0.224	7.45688e-05	LotjaGi1g1v0366600	Pollen-specific protein SF21			AT5G56750	N-MYC downregulated-like 1
2	4.3868e-12	0.33401	0.676	0.561	1.08942e-07	LotjaGi3g1v0522700	Cold shock protein			AT2G21060	glycine-rich protein 2B
2	2.06453e-08	0.332096	0.775	0.699	0.000512705	LotjaGi2g1v0367600	Exocyst complex component, putative			AT5G59730	exocyst subunit exo70 family protein H7
2	1.42427e-15	0.331746	0.997	0.994	3.53704e-11	LotjaGi4g1v0458000	Glutathione peroxidase			AT2G31570	glutathione peroxidase 2; AT2G43350;glutathione peroxidase 3
2	6.07659e-14	0.331435	0.205	0.088	1.50906e-09	LotjaGi5g1v0277800	LOB domain-containing protein, putative			AT1G07900	LOB domain-containing protein 1
2	7.64026e-07	0.329249	0.995	0.99	0.0189738	LotjaGi6g1v0254300	Major allergen d 1; Class-10 pathogenesis-related protein 1			AT1G24020	MLP-like protein 423
2	5.66521e-09	0.328991	0.888	0.844	0.00014069	LotjaGi3g1v0038800	Kunitz trypsin inhibitor			AT1G17860	Kunitz family trypsin and protease inhibitor protein
2	3.22171e-18	0.327296	0.178	0.055	8.0008e-14	LotjaGi3g1v0206000	SPX domain-containing protein			AT2G45130	SPX domain protein 3
2	2.53312e-08	0.32698	0.605	0.49	0.000629075	LotjaGi4g1v0332500	WRKY family transcription factor; WRKY transcription factor, putative			AT5G49520	WRKY DNA-binding protein 48; AT2G47260;WRKY DNA-binding protein 23
2	2.64906e-07	0.322792	0.63	0.526	0.00657867	LotjaGi6g1v0344700	4-hydroxy-4-methyl-2-oxoglutarate aldolase			AT5G56260	Ribonuclease E inhibitor RraA/Dimethylmenaquinone methyltransferase
2	4.9758e-10	0.321061	0.975	0.966	1.23569e-05	LotjaGi3g1v0472200	Soluble pyridine nucleotide transhydrogenase			AT5G22140	FAD/NAD(P)-binding oxidoreductase family protein
2	1.75482e-12	0.320606	0.768	0.647	4.35791e-08	LotjaGi5g1v0027000	Polyadenylate-binding protein			AT1G49760	poly(A) binding protein 8
2	2.81903e-07	0.320121	0.586	0.486	0.00700078	LotjaGi4g1v0048400	Sugar transporter			AT1G11260	sugar transporter 1
2	9.81679e-08	0.320017	0.573	0.463	0.0024379	LotjaGi3g1v0173200	Arogenate dehydratase			AT1G08250	arogenate dehydratase 6
2	1.00763e-09	0.318864	0.604	0.472	2.50236e-05	LotjaGi1g1v0763100	Sucrose synthase			AT4G02280	sucrose synthase 3
2	9.07604e-11	0.318333	0.134	0.051	2.25394e-06	LotjaGi1g1v0197200-LC	Phloem specific protein			AT3G31910	Ulp1 protease family protein (DUF1985)
2	8.86594e-08	0.318209	0.311	0.203	0.00220177	LotjaGi2g1v0393100	Homeobox protein, putative			AT4G36740	homeobox protein 40
2	2.55574e-10	0.317202	0.76	0.665	6.34692e-06	LotjaGi1g1v0333700	Auxin response factor			AT5G62000	auxin response factor 2
2	4.43757e-10	0.31595	0.702	0.573	1.10203e-05	LotjaGi4g1v0357700	Xyloglucan endotransglucosylase/hydrolase			AT1G14720	xyloglucan endotransglucosylase/hydrolase 28
2	1.60027e-07	0.314903	0.353	0.258	0.0039741	LotjaGi4g1v0429200	BTB/POZ domain-containing protein			AT1G63850	BTB/POZ domain-containing protein
2	6.49336e-07	0.31431	0.776	0.703	0.0161256	LotjaGi2g1v0306200	Kelch repeat-containing protein			AT2G02870	Galactose oxidase/kelch repeat superfamily protein
2	3.60936e-07	0.313154	0.592	0.493	0.00896349	LotjaGi5g1v0287700	GIGANTEA			AT1G22770	gigantea protein (GI)
2	2.44932e-10	0.311185	0.452	0.331	6.08264e-06	LotjaGi3g1v0478600	Serine/threonine-protein phosphatase 2A activator			AT4G08960	phosphotyrosyl phosphatase activator (PTPA) family protein
2	1.93409e-09	0.310527	0.375	0.247	4.80311e-05	LotjaGi6g1v0306000	Beta-amylase			AT5G18670	beta-amylase 3
2	1.23088e-10	0.309694	0.816	0.74	3.05677e-06	LotjaGi4g1v0435800	UDP-glucose 4-epimerase family protein; UDP-glucose 4-epimerase			AT4G10960	UDP-D-glucose/UDP-D-galactose 4-epimerase 5
2	3.06625e-07	0.309254	0.444	0.336	0.00761474	LotjaGi3g1v0255400-LC
2	1.01578e-09	0.308835	0.444	0.315	2.52259e-05	LotjaGi1g1v0315800	Trihelix transcription factor GT-2			AT1G76880	Duplicated homeodomain-like superfamily protein
2	2.32159e-14	0.307859	0.185	0.081	5.76543e-10	LotjaGi1g1v0626100	FBD-associated F-box protein			AT4G26340	F-box/RNI-like/FBD-like domains-containing protein
2	7.19357e-07	0.304803	0.8	0.713	0.0178645	LotjaGi3g1v0233300	GRAS family transcription factor			AT1G50600	scarecrow-like 5
2	1.11909e-07	0.30322	0.732	0.647	0.00277916	LotjaGi1g1v0709500	MYB family protein			AT2G31180	myb domain protein 14
2	1.574e-11	0.302973	0.952	0.924	3.90886e-07	LotjaGi1g1v0712200	Cytochrome P450, putative			AT5G63450	cytochrome P450, family 94, subfamily B, polypeptide 1
2	7.76843e-08	0.302305	0.323	0.224	0.00192921	LotjaGi4g1v0021600	ATP-dependent zinc metalloprotease FTSH protein			AT1G06430	FTSH protease 8; AT2G30950;FtsH extracellular protease family
2	4.60882e-10	0.301403	0.21	0.111	1.14455e-05	LotjaGi5g1v0068000	Short-chain dehydrogenase/reductase family protein			AT5G02540	NAD(P)-binding Rossmann-fold superfamily protein
2	1.22015e-14	0.300759	0.219	0.093	3.03012e-10	LotjaGi1g1v0688600	ABC transporter ATP-binding protein			AT2G36910	ATP binding cassette subfamily B1
2	8.6311e-08	0.29932	0.832	0.781	0.00214345	LotjaGi2g1v0191600	U-box domain-containing protein			AT1G66160	CYS, MET, PRO, and GLY protein 1
2	1.99709e-09	0.299318	0.201	0.104	4.95957e-05	LotjaGi1g1v0393600	Plasma membrane ATPase			AT2G24520	plasma membrane H+-ATPase; AT2G18960;H -ATPase 1
2	2.14161e-10	0.297091	0.157	0.066	5.31848e-06	LotjaGi5g1v0031100	Isoaspartyl peptidase/L-asparaginase			AT3G16150	N-terminal nucleophile aminohydrolases (Ntn hydrolases) superfamily protein
2	4.14288e-15	0.296659	0.976	0.949	1.02884e-10	LotjaGi6g1v0329200	Ethylene-responsive transcription factor			AT3G15210	ethylene responsive element binding factor 4
2	1.47561e-16	0.29663	0.977	0.96	3.66453e-12	LotjaGi4g1v0076900	Polyadenylate-binding protein			AT1G49760	poly(A) binding protein 8
2	4.43948e-10	0.292735	0.873	0.802	1.1025e-05	LotjaGi1g1v0713900	Auxin-responsive protein			AT5G43700	AUX/IAA transcriptional regulator family protein
2	1.00627e-08	0.292588	0.3	0.193	0.000249898	LotjaGi1g1v0570900	Glucan endo-1,3-beta-glucosidase-like protein			AT4G34480	O-Glycosyl hydrolases family 17 protein
2	3.07417e-07	0.291676	0.582	0.467	0.0076344	LotjaGi4g1v0452200	3-phosphoshikimate 1-carboxyvinyltransferase			AT1G13360	hypothetical protein
2	4.09518e-09	0.288852	0.505	0.385	0.0001017	LotjaGi4g1v0295700	Diacylglycerol kinase			AT4G30340	diacylglycerol kinase 7
2	3.92491e-12	0.288666	0.936	0.893	9.74712e-08	LotjaGi5g1v0243200	WRKY family transcription factor			AT2G47260	WRKY DNA-binding protein 23
2	3.87518e-07	0.288361	0.57	0.478	0.00962363	LotjaGi3g1v0290500	Cobyric acid synthase			AT4G12070	hypothetical protein
2	1.02095e-10	0.288304	0.492	0.351	2.53544e-06	LotjaGi1g1v0337600	CBS domain-containing protein			AT5G50530	CBS / octicosapeptide/Phox/Bemp1 (PB1) domains-containing protein
2	1.79322e-06	0.286738	0.084	0.033	0.0445329	LotjaGi2g1v0276800-LC	Retrovirus-related Pol polyprotein from transposon TNT 1-94			AT4G00980	zinc knuckle (CCHC-type) family protein
2	2.77418e-07	0.286555	0.803	0.741	0.00688939	LotjaGi4g1v0394200	Homeobox protein, putative			AT4G40060	homeobox protein 16
2	1.43171e-09	0.285144	0.441	0.311	3.5555e-05	LotjaGi4g1v0108600	Kinase family protein			AT5G66880	sucrose nonfermenting 1(SNF1)-related protein kinase 2.3
2	7.03073e-07	0.282274	0.315	0.214	0.0174601	LotjaGi1g1v0561600	SAUR-like auxin-responsive family protein			AT5G10990	SAUR-like auxin-responsive protein family
2	1.90659e-08	0.282155	0.756	0.643	0.000473483	LotjaGi3g1v0438700	Equilibrative nucleoside transporter			AT4G05120	Major facilitator superfamily protein
2	4.02746e-08	0.28004	0.19	0.102	0.00100018	LotjaGi2g1v0324300	Aminotransferase			AT1G70580	alanine-2-oxoglutarate aminotransferase 2
2	9.02478e-09	0.280034	0.345	0.236	0.000224121	LotjaGi5g1v0027100	RING/U-box superfamily protein			AT5G42940	RING/U-box superfamily protein; AT4G34040;RING/U-box superfamily protein
2	9.80073e-08	0.279947	0.827	0.75	0.00243391	LotjaGi1g1v0167100	GRAS family transcription factor			AT1G21450	SCARECROW-like 1
2	5.87588e-07	0.278221	0.556	0.456	0.0145922	LotjaGi1g1v0214100	Calcium-dependent protein kinase, putative			AT1G18890	calcium-dependent protein kinase 1
2	4.54118e-10	0.278139	0.921	0.862	1.12776e-05	LotjaGi5g1v0048100	Harbinger transposase-derived nuclease			AT5G12010	nuclease
2	7.3984e-11	0.277453	0.309	0.182	1.83732e-06	LotjaGi6g1v0286100	Calcium-binding protein 39, putative, expressed			AT5G47540	Mo25 family protein
2	2.2207e-07	0.276278	0.695	0.594	0.00551488	LotjaGi3g1v0356300	LURP-one-like protein			AT3G15810	LURP-one-like protein (DUF567)
2	7.27259e-07	0.274109	0.516	0.414	0.0180607	LotjaGi4g1v0120000	Plant/F18B3-190 protein, putative			AT3G50910	netrin receptor DCC
2	2.94458e-08	0.273841	0.743	0.651	0.000731257	LotjaGi6g1v0311500	Multidrug resistance protein ABC transporter family protein			AT2G34660	multidrug resistance-associated protein 2
2	1.86454e-08	0.272016	0.174	0.09	0.000463041	LotjaGi4g1v0301700	OSBP(Oxysterol binding protein)-related protein 4B, putative			AT4G25850	OSBP(oxysterol binding protein)-related protein 4B
2	1.78602e-10	0.27147	0.08	0.019	4.43541e-06	LotjaGi1g1v0258800	WAT1-related protein			AT4G08300	nodulin MtN21 /EamA-like transporter family protein
2	7.55502e-09	0.270616	0.273	0.164	0.000187621	LotjaGi3g1v0442100	Peroxisomal membrane (Mpv17/PMP22) family protein			AT4G03410	Peroxisomal membrane 22 kDa (Mpv17/PMP22) family protein
2	3.36576e-07	0.269858	0.356	0.269	0.00835852	LotjaGi4g1v0457000	Nuclear pore complex protein Nup155; Protein VAC14 like			AT1G14850	nucleoporin 155; AT2G01690;ARM repeat superfamily protein
2	4.27467e-11	0.269312	0.124	0.043	1.06157e-06	LotjaGi1g1v0138000	AT hook motif DNA-binding family protein			AT5G49700	Putative AT-hook DNA-binding family protein
2	1.0613e-11	0.267047	0.406	0.259	2.63563e-07	LotjaGi1g1v0144900	Protein EXORDIUM-like 1			AT4G08950	Phosphate-responsive 1 family protein
2	5.32852e-13	0.26511	0.995	0.994	1.32328e-08	LotjaGi1g1v0577100	Glutathione S-transferase			AT3G09270	glutathione S-transferase TAU 8
2	1.30114e-07	0.265081	0.313	0.215	0.00323125	LotjaGi4g1v0200500	MYB transcription factor			AT5G47390	myb-like transcription factor family protein
2	9.04026e-09	0.263454	0.303	0.189	0.000224506	LotjaGi2g1v0296900	Leucine-rich repeat receptor protein kinase			AT5G61240	Leucine-rich repeat (LRR) family protein
2	4.74397e-12	0.260678	0.923	0.865	1.17812e-07	LotjaGi4g1v0431100	Reticulon-like protein			AT2G46170	Reticulon family protein
2	4.03267e-07	0.259528	0.081	0.031	0.0100147	LotjaGi3g1v0300800	Lipid transfer protein			AT2G44300	Bifunctional inhibitor/lipid-transfer protein/seed storage 2S albumin superfamily protein
2	1.31106e-14	0.257654	0.154	0.051	3.25588e-10	LotjaGi2g1v0407800	UPF0553 protein			AT5G19820	ARM repeat superfamily protein
2	5.01562e-07	0.255089	0.476	0.371	0.0124558	LotjaGi1g1v0598600	Phosphoglycerate mutase family protein			AT3G60450	Phosphoglycerate mutase family protein
2	1.463e-06	0.25504	0.165	0.092	0.0363321	LotjaGi4g1v0091800	1-aminocyclopropane-1-carboxylate synthase			AT4G37770	1-amino-cyclopropane-1-carboxylate synthase 8
2	1.9653e-08	0.2545	0.718	0.629	0.000488063	LotjaGi2g1v0191700	B-cell receptor-associated-like protein			AT1G48440	B-cell receptor-associated 31-like protein
2	7.90657e-14	0.252696	0.987	0.96	1.96352e-09	LotjaGi6g1v0350700	Classical arabinogalactan protein 1			AT5G64310	arabinogalactan protein 1
2	1.67136e-09	0.252612	0.214	0.112	4.15067e-05	LotjaGi6g1v0210500	DnaJ domain-containing protein			AT1G30280	Chaperone DnaJ-domain superfamily protein
2	1.63151e-09	0.252592	0.462	0.325	4.05169e-05	LotjaGi1g1v0523800	Proline dehydrogenase			AT5G38710	Methylenetetrahydrofolate reductase family protein
2	2.06331e-10	0.252528	0.911	0.845	5.12403e-06	LotjaGi3g1v0156000	Ethylene-responsive transcription factor			AT3G15210	ethylene responsive element binding factor 4
2	2.43539e-07	0.252511	0.487	0.372	0.00604806	LotjaGi1g1v0172700	Protein phosphatase 2C-like protein			AT2G29380	highly ABA-induced PP2C protein 3
2	1.76043e-10	-0.250377	0.104	0.207	4.37185e-06	LotjaGi1g1v0078500	Pleckstrin homology domain-containing protein 1			AT5G05710	Pleckstrin homology (PH) domain superfamily protein
2	8.69446e-07	-0.252383	0.131	0.219	0.0215918	LotjaGi2g1v0058000	Endo-1,3(4)-beta-glucanase 1			AT5G15870	glycosyl hydrolase family 81 protein
2	8.27634e-07	-0.256183	0.023	0.069	0.0205535	LotjaGi4g1v0018700-LC
2	4.57303e-07	-0.256895	0.399	0.461	0.0113567	LotjaGi1g1v0485600	Isopentenyl-diphosphate delta-isomerase			AT3G02780	isopentenyl pyrophosphate:dimethylallyl pyrophosphate isomerase 2
2	6.12812e-11	-0.257496	0.961	0.959	1.52186e-06	LotjaGi3g1v0144600	Glutathione S-transferase			AT1G17180	glutathione S-transferase TAU 25
2	4.37999e-08	-0.257879	0.106	0.194	0.00108773	LotjaGi6g1v0324830
2	1.84168e-06	-0.258106	0.601	0.629	0.0457364	LotjaGi1g1v0497800	Thioredoxin			AT5G39950	thioredoxin 2
2	7.38185e-13	-0.26242	0.032	0.116	1.83321e-08	LotjaGi1g1v0356700-LC
2	6.44203e-08	-0.262651	0.66	0.698	0.00159981	LotjaGi3g1v0470600	MD-2-related lipid recognition domain-containing protein / ML domain-containing protein			AT3G44100	MD-2-related lipid recognition domain-containing protein
2	6.10497e-07	-0.26651	0.251	0.344	0.0151611	LotjaGi2g1v0330500	Receptor kinase	SYMRK	Receptor complexes	AT1G67720	Leucine-rich repeat protein kinase family protein
2	4.96466e-08	-0.268217	0.256	0.352	0.00123292	LotjaGi6g1v0155200	Ethylene-responsive transcription factor, putative			AT3G20310	ethylene response factor 7
2	1.92958e-10	-0.268527	0.044	0.124	4.79193e-06	LotjaGi5g1v0316300	Alpha/beta-Hydrolases superfamily protein			AT1G47480	alpha/beta-Hydrolases superfamily protein
2	3.6599e-07	-0.269537	0.644	0.719	0.009089	LotjaGi4g1v0008300	Tonoplast dicarboxylate transporter-like protein			AT5G47560	tonoplast dicarboxylate transporter
2	5.11391e-08	-0.269818	0.551	0.615	0.00126999	LotjaGi1g1v0134600	AGAMOUS-like MADS-box transcription factor; MADS-box transcription factor			AT3G57230	AGAMOUS-like 16; AT4G37940;AGAMOUS-like 21
2	7.51601e-08	-0.27001	0.21	0.301	0.00186653	LotjaGi3g1v0366100	Ribosomal protein L37			AT1G52300	Zinc-binding ribosomal protein family protein
2	2.20691e-13	-0.270207	0.752	0.854	5.48065e-09	LotjaGi3g1v0125200	Siroheme synthase			AT5G40850	urophorphyrin methylase 1
2	3.54232e-08	-0.270785	0.118	0.212	0.0008797	LotjaGi1g1v0608900	2-oxoglutarate (2OG) and Fe(II)-dependent oxygenase superfamily protein			AT3G21420	2-oxoglutarate (2OG) and Fe(II)-dependent oxygenase superfamily protein
2	1.80986e-06	-0.272822	0.093	0.16	0.044946	LotjaGi1g1v0413800	Phosphoenolpyruvate carboxykinase (ATP)-like protein			AT4G37870	phosphoenolpyruvate carboxykinase 1
2	6.57059e-07	-0.27297	0.128	0.201	0.0163174	LotjaGi3g1v0447600	Transmembrane protein, putative			AT2G20562	taximin
2	4.49688e-09	-0.276663	0.141	0.221	0.000111675	LotjaGi1g1v0144300	Alpha/beta-hydrolase superfamily protein			AT1G78210	alpha/beta-Hydrolases superfamily protein
2	1.28035e-06	-0.278033	0.32	0.416	0.0317963	LotjaGi3g1v0356900	DUF4050 family protein			AT5G25360	hypothetical protein
2	6.62654e-07	-0.278467	0.412	0.47	0.0164563	LotjaGi1g1v0305000	Methyl esterase 17			AT3G10870	methyl esterase 17
2	1.28128e-07	-0.278558	0.612	0.675	0.00318193	LotjaGi2g1v0382400-LC	Myb/SANT-like DNA-binding domain protein			AT1G13800	Tetratricopeptide repeat (TPR)-like superfamily protein; AT3G16730;condensin-2 complex subunit H2-like protein
2	1.31947e-08	-0.27893	0.628	0.642	0.000327677	LotjaGi3g1v0147400	C2 domain-containing protein			AT1G53590	Calcium-dependent lipid-binding (CaLB domain) family protein
2	8.47451e-09	-0.283769	0.809	0.853	0.000210456	LotjaGi2g1v0239200	GMP synthase [glutamine-hydrolyzing]			AT5G38200	Class I glutamine amidotransferase-like superfamily protein; AT1G66860;Class I glutamine amidotransferase-like superfamily protein
2	2.71159e-09	-0.287291	0.635	0.679	6.73396e-05	LotjaGi3g1v0228700	Aldo-keto reductase, putative; Aldo-keto reductase			AT2G37770	NAD(P)-linked oxidoreductase superfamily protein
2	1.34985e-07	-0.287294	0.623	0.684	0.00335222	LotjaGi4g1v0048700	External alternative nad(P)h-ubiquinone oxidoreductase b2, mitochondrial			AT4G05020	NAD(P)H dehydrogenase B2
2	1.90026e-07	-0.288934	0.686	0.727	0.0047191	LotjaGi6g1v0283200	Heavy metal-associated protein			AT4G16380	Heavy metal transport/detoxification superfamily protein
2	2.94263e-09	-0.289576	0.144	0.241	7.30772e-05	LotjaGi5g1v0028300	Peroxisomal multifunctional enzyme type 2; Alpha-amylase			AT5G42890	sterol carrier protein 2; AT4G25000;alpha-amylase-like protein
2	3.71027e-08	-0.289923	0.697	0.754	0.000921408	LotjaGi1g1v0665600	S-adenosylmethionine-dependent methyltransferase			AT2G41380	S-adenosyl-L-methionine-dependent methyltransferases superfamily protein
2	7.632e-07	-0.293208	0.441	0.542	0.0189533	LotjaGi6g1v0022500	Chalcone reductase			AT1G59960	NAD(P)-linked oxidoreductase superfamily protein
2	4.39048e-08	-0.295314	0.268	0.379	0.00109033	LotjaGi3g1v0386500	Protein BPS1, chloroplastic			AT2G46080	BPS1-like protein
2	3.55287e-08	-0.295753	0.627	0.721	0.000882319	LotjaGi1g1v0186800	Hedgehog-interacting-like protein; HIPL1 protein			AT1G74790	catalytics
2	3.15436e-07	-0.296152	0.274	0.376	0.00783353	LotjaGi3g1v0358500	Plant/F18B13-26 protein			AT1G80180	hypothetical protein
2	1.88708e-06	-0.297256	0.519	0.6	0.0468637	LotjaGi6g1v0305200	Acyl carrier protein			AT1G54630	acyl carrier protein 3
2	3.74337e-08	-0.297334	0.685	0.733	0.00092963	LotjaGi2g1v0111200	Maltase-glucoamylase, intestinal			AT5G37480	maltase-glucoamylase, intestinal protein
2	2.00189e-06	-0.301487	0.718	0.781	0.0497149	LotjaGi6g1v0351600	Protein EXORDIUM-like 1			AT5G64260	EXORDIUM like 2
2	2.00364e-08	-0.302145	0.357	0.434	0.000497584	LotjaGi3g1v0310200	40S ribosomal protein S28			AT3G10090	Nucleic acid-binding, OB-fold-like protein
2	1.04093e-11	-0.302969	0.159	0.283	2.58505e-07	LotjaGi4g1v0097400	Zinc finger protein, putative			AT2G23090	Uncharacterized protein family SERF
2	7.99743e-11	-0.303044	0.102	0.21	1.98608e-06	LotjaGi5g1v0203000	Benzyl alcohol o-benzoyltransferase			AT5G17540	HXXXD-type acyl-transferase family protein
2	1.82344e-07	-0.303059	0.563	0.621	0.00452832	LotjaGi3g1v0513000	CM0216.450.nc protein			AT4G34630	prostatic spermine-binding-like protein
2	5.10694e-09	-0.303356	0.235	0.322	0.000126826	LotjaGi1g1v0387400	Histone H2A; DNA-directed RNA polymerase subunit beta			AT1G52740	histone H2A protein 9; AT2G25605;DNA-directed RNA polymerase subunit beta
2	5.96144e-10	-0.303979	0.168	0.28	1.48046e-05	LotjaGi4g1v0360200	Protein transport protein Sec61 subunit gamma			AT4G24920	secE/sec61-gamma protein transport protein
2	2.90959e-09	-0.304989	0.549	0.649	7.22569e-05	LotjaGi2g1v0394200	Calcium uniporter protein, mitochondrial			AT2G23790	calcium uniporter (DUF607)
2	1.02336e-07	-0.305721	0.484	0.584	0.00254142	LotjaGi3g1v0431800	4-hydroxy-tetrahydrodipicolinate synthase			AT2G45440	dihydrodipicolinate synthase
2	4.27322e-08	-0.306765	0.371	0.457	0.00106121	LotjaGi4g1v0391700	TGF-beta-activated kinase 1 and MAP3K7-binding protein 2			AT1G67785	hypothetical protein
2	1.38152e-10	-0.307121	0.782	0.795	3.43086e-06	LotjaGi3g1v0514800	NADH dehydrogenase [ubiquinone] 1 beta subcomplex subunit 9			AT4G34700	LYR family of Fe/S cluster biogenesis protein
2	8.66963e-09	-0.310967	0.544	0.646	0.000215302	LotjaGi5g1v0265900	Exostosin-2			AT5G04500	glycosyltransferase family protein 47
2	1.52781e-06	-0.311782	0.633	0.656	0.0379417	LotjaGi1g1v0792500	DUF1442 family protein			AT2G45360	ankyrin repeat/KH domain protein (DUF1442)
2	7.69895e-07	-0.312463	0.435	0.529	0.0191196	LotjaGi4g1v0379800	WRKY family transcription factor			AT1G29280	WRKY DNA-binding protein 65
2	1.20351e-08	-0.31295	0.025	0.083	0.000298879	LotjaGi6g1v0315500	GDSL esterase/lipase			AT1G29670	GDSL-like Lipase/Acylhydrolase superfamily protein
2	7.15863e-10	-0.314618	0.87	0.894	1.77777e-05	LotjaGi1g1v0368400	DUF3511 domain protein			AT5G11970	ABC family ABC transporter, putative (DUF3511)
2	1.3126e-07	-0.315147	0.388	0.495	0.00325972	LotjaGi1g1v0038600-LC	Disease resistance protein (TIR-NBS-LRR class)			AT1G17615	Disease resistance protein (TIR-NBS class)
2	3.78803e-11	-0.315232	0.733	0.787	9.40718e-07	LotjaGi6g1v0011600	NADH dehydrogenase [ubiquinone] 1 alpha subcomplex subunit 13			AT2G33220	GRIM-19 protein
2	4.64542e-08	-0.315318	0.204	0.306	0.00115364	LotjaGi6g1v0304100	Sugar transporter, putative			AT5G18840	Major facilitator superfamily protein
2	1.39399e-06	-0.316283	0.18	0.265	0.0346183	LotjaGi3g1v0430700	vacuolar sorting-associated protein (DUF946)			AT2G44260	DUF946 family protein (DUF946)
2	5.31731e-07	-0.316842	0.298	0.38	0.013205	LotjaGi3g1v0171300	Eukaryotic aspartyl protease family protein			AT5G22850	Eukaryotic aspartyl protease family protein
2	1.97861e-09	-0.317176	0.607	0.659	4.91369e-05	LotjaGi4g1v0204700	Autophagy-related protein			AT4G16520	Ubiquitin-like superfamily protein
2	2.67583e-16	-0.318581	0.881	0.922	6.64516e-12	LotjaGi6g1v0285300	Glycosyltransferase			AT2G15480	UDP-glucosyl transferase 73B5
2	5.02354e-10	-0.319202	0.168	0.284	1.24755e-05	LotjaGi3g1v0410700	Chaperone protein DnaJ			AT3G14200	Chaperone DnaJ-domain superfamily protein
2	3.90734e-11	-0.321245	0.565	0.621	9.70349e-07	LotjaGi1g1v0770800	Rapid alkalinization factor			AT4G15800	ralf-like 33
2	1.27502e-11	-0.321437	0.18	0.286	3.16638e-07	LotjaGi4g1v0252150
2	3.50992e-10	-0.321726	0.078	0.174	8.71653e-06	LotjaGi1g1v0268900	O-methyltransferase			AT4G35160	O-methyltransferase family protein
2	3.16207e-11	-0.322309	0.087	0.192	7.85269e-07	LotjaGi3g1v0143800	Glutathione S-transferase			AT1G78380	glutathione S-transferase TAU 19
2	3.77666e-08	-0.323229	0.488	0.598	0.000937895	LotjaGi1g1v0522800	Calcium-transporting ATPase 3, endoplasmic reticulum-type			AT5G38790	hypothetical protein
2	3.24572e-09	-0.32362	0.751	0.801	8.06041e-05	LotjaGi3g1v0298400	LEM3 (Ligand-effect modulator 3) family protein			AT1G54320	LEM3 (ligand-effect modulator 3) family protein / CDC50 family protein
2	6.49412e-08	-0.325446	0.345	0.445	0.00161275	LotjaGi3g1v0377900	Calcium-dependent lipid-binding domain-containing protein			AT1G63220	Calcium-dependent lipid-binding (CaLB domain) family protein
2	5.64424e-16	-0.326679	0.904	0.91	1.40169e-11	LotjaGi6g1v0045500	Ribosomal protein			AT1G26910	Ribosomal protein L16p/L10e family protein; AT1G66580;senescence associated gene 24
2	4.09191e-08	-0.32753	0.711	0.786	0.00101619	LotjaGi2g1v0357700	Lysine/histidine transporter			AT1G47670	Transmembrane amino acid transporter family protein
2	1.6451e-11	-0.327652	0.813	0.863	4.08545e-07	LotjaGi1g1v0680200	Enolase			AT2G36530	Enolase
2	7.65013e-08	-0.327867	0.208	0.315	0.00189983	LotjaGi4g1v0063300	O-methyltransferase, putative			AT4G35160	O-methyltransferase family protein
2	7.58338e-09	-0.329056	0.316	0.425	0.000188326	LotjaGi2g1v0017800	Xyloglucan galactosyltransferase KATAMARI1-like protein			AT1G68470	Exostosin family protein
2	4.04588e-08	-0.329655	0.396	0.505	0.00100475	LotjaGi2g1v0451300	Pentatricopeptide repeat-containing protein			AT1G06710	Tetratricopeptide repeat (TPR)-like superfamily protein
2	5.57285e-07	-0.331497	0.881	0.907	0.0138396	LotjaGi3g1v0370900	Pleiotropic drug resistance ABC transporter			AT1G59870	ABC-2 and Plant PDR ABC-type transporter family protein
2	3.37025e-17	-0.332444	0.088	0.217	8.36968e-13	LotjaGi6g1v0254400	Class-10 pathogenesis-related protein 1			AT5G45870	PYR1-like 12
2	1.42487e-08	-0.332592	0.395	0.51	0.000353853	LotjaGi3g1v0002700	Cytochrome P450			AT5G25900	GA requiring 3
2	2.25791e-08	-0.332807	0.2	0.297	0.000560729	LotjaGi4g1v0222650
2	4.32401e-09	-0.333393	0.811	0.86	0.000107383	LotjaGi3g1v0360700	Drug resistance transporter-like ABC domain protein; Pleiotropic drug resistance ABC transporter			AT1G15520	pleiotropic drug resistance 12
2	2.14214e-10	-0.333729	0.14	0.251	5.31979e-06	LotjaGi5g1v0150700	Photosystem I reaction center subunit IV			AT2G20260	photosystem I subunit E-2
2	1.39544e-06	-0.334949	0.643	0.688	0.0346543	LotjaGi2g1v0353700	Auxin efflux carrier family protein			AT5G65980	Auxin efflux carrier family protein
2	5.67418e-10	-0.335795	0.809	0.835	1.40912e-05	LotjaGi3g1v0154400	Calcium ion binding protein, putative			AT1G53210	sodium/calcium exchanger family protein / calcium-binding EF hand family protein
2	9.71723e-10	-0.336985	0.904	0.918	2.41318e-05	LotjaGi5g1v0244500	Cytochrome c oxidase subunit 5C; Glyceraldehyde-3-phosphate dehydrogenase			AT3G62400	cytochrome C oxidase subunit; AT3G62410;CP12 domain-containing protein 2
2	1.72336e-10	-0.337769	0.554	0.651	4.2798e-06	LotjaGi3g1v0412900	DUF1677 family protein			AT1G72510	DUF1677 family protein (DUF1677)
2	6.77161e-08	-0.339591	0.177	0.268	0.00168166	LotjaGi3g1v0368200	Aquaporin-like protein			AT3G16240	delta tonoplast integral protein
2	1.65611e-06	-0.340739	0.41	0.496	0.0411277	LotjaGi1g1v0341900	Glutathione S-transferase; Glutathione s-transferase, putative			AT2G29420	glutathione S-transferase tau 7
2	1.38559e-08	-0.342222	0.094	0.175	0.000344098	LotjaGi4g1v0369600	Xyloglucan endotransglucosylase/hydrolase			AT3G23730	xyloglucan endotransglucosylase/hydrolase 16
2	7.71149e-08	-0.3443	0.456	0.546	0.00191507	LotjaGi6g1v0294100	5'-adenylylsulfate reductase			AT4G21990	APS reductase 3
2	2.47825e-07	-0.3447	0.481	0.565	0.00615448	LotjaGi2g1v0387700-LC
2	9.62825e-08	-0.345109	0.259	0.367	0.00239108	LotjaGi4g1v0043400	Terpene synthase			AT2G24210	terpene synthase 10
2	6.11202e-09	-0.345572	0.538	0.627	0.000151786	LotjaGi1g1v0642800	Glutamate dehydrogenase			AT5G18170	glutamate dehydrogenase 1
2	9.78179e-08	-0.346724	0.355	0.454	0.00242921	LotjaGi1g1v0274100	Transmembrane protein 184C			AT1G77220	organic solute transporter ostalpha protein (DUF300)
2	1.01757e-10	-0.346912	0.29	0.407	2.52704e-06	LotjaGi4g1v0429900	Plant/F1M20-13 protein; Monodehydroascorbate reductase			AT1G63930	from the Czech 'roh' meaning 'corner'; AT1G63940;monodehydroascorbate reductase 6
2	2.05251e-08	-0.350685	0.775	0.797	0.000509721	LotjaGi1g1v0473100	Remorin			AT3G61260	Remorin family protein
2	2.05419e-10	-0.350831	0.727	0.816	5.10139e-06	LotjaGi1g1v0302700	Response to low sulfur 1 protein			AT5G24660	response to low sulfur 2
2	6.19337e-08	-0.350945	0.508	0.591	0.00153806	LotjaGi2g1v0397000	Kinase, putative			AT2G23450	Protein kinase superfamily protein
2	1.64475e-11	-0.352632	0.701	0.752	4.08456e-07	LotjaGi5g1v0232800	Pyrrolidone-carboxylate peptidase			AT1G56700	Peptidase C15, pyroglutamyl peptidase I-like protein
2	5.09342e-13	-0.354798	0.615	0.667	1.2649e-08	LotjaGi5g1v0365300	NADH dehydrogenase (Ubiquinone) iron-sulfur protein 4, mitochondrial			AT5G67590	NADH-ubiquinone oxidoreductase-like protein
2	6.78482e-13	-0.35511	0.838	0.901	1.68494e-08	LotjaGi1g1v0780300	Aldo/keto reductase family oxidoreductase			AT1G60690	NAD(P)-linked oxidoreductase superfamily protein
2	1.31183e-06	-0.356152	0.32	0.379	0.0325781	LotjaGi1g1v0031000	Glycosyltransferase			AT4G34131	UDP-glucosyl transferase 73B3
2	2.05751e-10	-0.358314	0.224	0.335	5.10961e-06	LotjaGi3g1v0484800-LC
2	3.67474e-11	-0.359467	0.896	0.927	9.12585e-07	LotjaGi1g1v0777100	Superoxide dismutase [Cu-Zn]			AT1G08830	copper/zinc superoxide dismutase 1
2	1.04122e-19	-0.35973	0.923	0.943	2.58576e-15	LotjaGi1g1v0276600	Ubiquitin-conjugating enzyme E2			AT4G27960	ubiquitin conjugating enzyme 9; AT1G64230;ubiquitin-conjugating enzyme 28; AT5G53300;ubiquitin-conjugating enzyme 10
2	1.36377e-07	-0.360894	0.448	0.508	0.00338678	LotjaGi1g1v0736000	Late embryogenesis abundant (LEA) hydroxyproline-rich glycoprotein family, putative			AT5G06320	NDR1/HIN1-like 3
2	3.38905e-13	-0.360974	0.065	0.164	8.41638e-09	LotjaGi2g1v0019100	O-methyltransferase			AT5G54160	O-methyltransferase 1
2	4.55959e-13	-0.363534	0.223	0.35	1.13233e-08	LotjaGi5g1v0099000	Ubiquitin, putative			AT2G36170	60S ribosomal protein L40-1
2	8.95349e-07	-0.363902	0.476	0.556	0.0222351	LotjaGi6g1v0302700	Peptide methionine sulfoxide reductase msrB			AT4G21860	methionine sulfoxide reductase B 2
2	1.68731e-08	-0.366167	0.364	0.467	0.000419026	LotjaGi5g1v0234900	Germin-like protein 1			AT3G62020	germin-like protein 10
2	5.76254e-09	-0.366688	0.305	0.421	0.000143107	LotjaGi1g1v0051100	Crt			AT5G12170	CRT (chloroquine-resistance transporter)-like transporter 3
2	7.53818e-11	-0.366785	0.667	0.724	1.87203e-06	LotjaGi6g1v0284600	NADH-ubiquinone oxidoreductase subunit			AT4G16450	NADH-ubiquinone oxidoreductase
2	6.28948e-15	-0.369742	0.927	0.955	1.56193e-10	LotjaGi1g1v0143000	Phospho-2-dehydro-3-deoxyheptonate aldolase			AT1G22410	Class-II DAHP synthetase family protein
2	7.81209e-14	-0.369762	0.244	0.367	1.94005e-09	LotjaGi2g1v0370600	Histone H2B			AT3G45980	Histone superfamily protein
2	1.77363e-06	-0.370454	0.275	0.366	0.0440463	LotjaGi5g1v0239000	mediator of RNA polymerase II transcription subunit			AT2G01300	mediator of RNA polymerase II transcription subunit
2	2.98413e-09	-0.37118	0.13	0.221	7.41078e-05	LotjaGi4g1v0036300	ABC transporter G family member			AT1G17840	white-brown complex-like protein
2	5.36088e-15	-0.371762	0.676	0.813	1.33132e-10	LotjaGi3g1v0226500	Haloacid dehalogenase-like hydrolase			AT5G02230	Haloacid dehalogenase-like hydrolase (HAD) superfamily protein
2	6.81157e-10	-0.37416	0.725	0.739	1.69158e-05	LotjaGi3g1v0101900	Protein ZINC INDUCED FACILITATOR-LIKE 1			AT5G13750	zinc induced facilitator-like 1
2	1.72735e-12	-0.37435	0.508	0.633	4.2897e-08	LotjaGi2g1v0288700	2-oxoglutarate (2OG) and Fe(II)-dependent oxygenase superfamily protein			AT1G17020	senescence-related gene 1
2	1.50712e-08	-0.376416	0.615	0.699	0.000374279	LotjaGi1g1v0588600	Cytochrome P450, putative			AT5G06900	cytochrome P450, family 93, subfamily D, polypeptide 1
2	1.4812e-11	-0.376636	0.219	0.325	3.67841e-07	LotjaGi1g1v0581800	Respiratory burst oxidase-like protein			AT5G60010	ferric reductase-like transmembrane component family protein
2	2.61007e-07	-0.379311	0.46	0.519	0.00648186	LotjaGi2g1v0124800	Heavy metal transport/detoxification superfamily protein			AT1G01490	Heavy metal transport/detoxification superfamily protein
2	2.76212e-10	-0.379527	0.613	0.661	6.85945e-06	LotjaGi6g1v0005400	MYB family protein			AT3G23250	myb domain protein 15
2	2.90094e-08	-0.381158	0.3	0.41	0.00072042	LotjaGi4g1v0035900	Protein EXORDIUM-like 1			AT5G64260	EXORDIUM like 2
2	2.19455e-10	-0.383029	0.542	0.625	5.44994e-06	LotjaGi5g1v0145800	ESSS subunit of NADH:ubiquinone oxidoreductase (complex I) protein			AT2G42310	ESSS subunit of NADH:ubiquinone oxidoreductase (complex I) protein
2	2.33373e-08	-0.383227	0.044	0.114	0.000579558	LotjaGi5g1v0248500	Pollen Ole e 1 allergen/extensin			AT2G47540	Pollen Ole e 1 allergen and extensin family protein
2	4.67341e-08	-0.38417	0.223	0.307	0.0011606	LotjaGi3g1v0115600	Dirigent protein			AT3G58090	Disease resistance-responsive (dirigent-like protein) family protein; AT1G22900;Disease resistance-responsive (dirigent-like protein) family protein
2	4.06418e-09	-0.385026	0.032	0.096	0.00010093	LotjaGi2g1v0221100	Xyloglucan endotransglucosylase/hydrolase			AT4G28850	xyloglucan endotransglucosylase/hydrolase 26
2	1.19693e-11	-0.385239	0.418	0.515	2.97245e-07	LotjaGi5g1v0278800	Zinc finger family protein			AT1G34370	C2H2 and C2HC zinc fingers superfamily protein
2	1.37125e-06	-0.386932	0.37	0.433	0.0340535	LotjaGi3g1v0557600	Cytochrome P450; Cytochrome P450 family protein			AT3G14690	cytochrome P450, family 72, subfamily A, polypeptide 15; AT3G14680;cytochrome P450, family 72, subfamily A, polypeptide 14
2	4.29541e-18	-0.387153	0.841	0.904	1.06672e-13	LotjaGi2g1v0070300	Protein tolB			AT4G01870	tolB protein-like protein
2	9.9918e-09	-0.387886	0.076	0.156	0.000248136	LotjaGi1g1v0390800	Potassium channel			AT4G32650	potassium channel protein
2	9.51459e-13	-0.388035	0.344	0.502	2.36285e-08	LotjaGi2g1v0124300	Heat shock protein 90; Chaperone protein htpG family protein			AT5G52640	heat shock-like protein
2	8.46443e-13	-0.38967	0.365	0.436	2.10206e-08	LotjaGi2g1v0061700	Plastid movement impaired protein			AT2G01340	plastid movement impaired protein
2	3.11427e-15	-0.390388	0.025	0.113	7.73397e-11	LotjaGi6g1v0203100	Cytochrome P450			AT4G31500	cytochrome P450, family 83, subfamily B, polypeptide 1
2	1.07656e-11	-0.391826	0.307	0.458	2.67354e-07	LotjaGi3g1v0071500	Phenylalanine ammonia-lyase			AT2G37040	PHE ammonia lyase 1
2	1.4159e-09	-0.392361	0.3	0.413	3.51624e-05	LotjaGi3g1v0340000	Terpene cyclase/mutase family member			AT1G78950	Terpenoid cyclases family protein; AT1G78955;camelliol C synthase 1
2	2.69145e-07	-0.394525	0.658	0.69	0.00668396	LotjaGi1g1v0140300	Bet1-like protein family			AT4G14600	Target SNARE coiled-coil domain protein
2	8.31219e-09	-0.395924	0.315	0.394	0.000206425	LotjaGi3g1v0366800	Photosystem I reaction center subunit VI			AT1G52230	photosystem I subunit H2
2	2.61383e-11	-0.396027	0.222	0.338	6.4912e-07	LotjaGi3g1v0098400	Calcium-binding family protein			AT4G27280	Calcium-binding EF-hand family protein
2	2.67085e-10	-0.396703	0.398	0.517	6.63279e-06	LotjaGi2g1v0433300	Copper-transporting ATPase			AT1G63440	heavy metal atpase 5
2	1.101e-16	-0.396775	0.678	0.738	2.73421e-12	LotjaGi1g1v0545800	Agenet domain-containing protein			AT2G47485	hypothetical protein
2	3.61962e-22	-0.397784	0.029	0.147	8.98898e-18	LotjaGi6g1v0024500	Cytochrome P450			AT4G31500	cytochrome P450, family 83, subfamily B, polypeptide 1
2	7.56775e-11	-0.397864	0.444	0.528	1.87937e-06	LotjaGi5g1v0320600	NAD(P)H dehydrogenase (Quinone)			AT4G27270	Quinone reductase family protein
2	3.5917e-09	-0.398037	0.166	0.267	8.91964e-05	LotjaGi4g1v0061200	Cytochrome P450 family protein			AT4G31940	cytochrome P450, family 82, subfamily C, polypeptide 4
2	1.81191e-12	-0.39875	0.413	0.544	4.49969e-08	LotjaGi2g1v0372000	70 kDa heat shock protein			AT3G12580	heat shock protein 70; AT5G02500;heat shock cognate protein 70-1
2	3.13533e-08	-0.403241	0.186	0.288	0.000778629	LotjaGi3g1v0115400	Dirigent protein			AT2G21100	Disease resistance-responsive (dirigent-like protein) family protein
2	2.26676e-13	-0.404716	0.666	0.776	5.62928e-09	LotjaGi6g1v0297900	Eukaryotic aspartyl protease family protein			AT1G03220	Eukaryotic aspartyl protease family protein
2	6.89867e-09	-0.406797	0.136	0.224	0.000171322	LotjaGi5g1v0105900	U-box domain-containing family protein			AT2G35930	plant U-box 23
2	2.82562e-14	-0.40684	0.271	0.405	7.01714e-10	LotjaGi3g1v0503700	Cold acclimation protein			AT3G50830	cold-regulated 413-plasma membrane 2
2	9.73307e-17	-0.408653	0.108	0.251	2.41711e-12	LotjaGi1g1v0405500	Carotenoid cleavage dioxygenase			AT4G32810	carotenoid cleavage dioxygenase 8
2	4.0218e-16	-0.408749	0.811	0.862	9.98774e-12	LotjaGi3g1v0400000	Cytochrome b5			AT5G53560	cytochrome B5 isoform E
2	5.6584e-07	-0.409661	0.353	0.45	0.0140521	LotjaGi1g1v0473700	C2 domain-containing family protein			AT4G11610	C2 calcium/lipid-binding plant phosphoribosyltransferase family protein
2	2.66468e-12	-0.410536	0.152	0.275	6.61746e-08	LotjaGi3g1v0361100	2-oxoglutarate-dependent dioxygenase			AT1G52820	2-oxoglutarate (2OG) and Fe(II)-dependent oxygenase superfamily protein
2	3.52565e-10	-0.411732	0.518	0.621	8.7556e-06	LotjaGi3g1v0120100	Polyamine oxidase, putative			AT5G13700	polyamine oxidase 1
2	1.08176e-12	-0.413666	0.689	0.745	2.68644e-08	LotjaGi5g1v0347200	Mitochondrial pyruvate carrier			AT5G20090	Uncharacterized protein family (UPF0041)
2	5.50596e-13	-0.415209	0.589	0.685	1.36735e-08	LotjaGi1g1v0552500	Transaldolase			AT5G13420	Aldolase-type TIM barrel family protein
2	5.67414e-14	-0.417992	0.716	0.783	1.40912e-09	LotjaGi3g1v0316700	NADH dehydrogenase [ubiquinone] 1 alpha subcomplex subunit 6			AT3G12260	LYR family of Fe/S cluster biogenesis protein
2	1.54445e-08	-0.420737	0.46	0.571	0.000383549	LotjaGi6g1v0130800	Asparagine synthetase			AT3G47340	glutamine-dependent asparagine synthase 1
2	3.91012e-13	-0.42181	0.29	0.447	9.71039e-09	LotjaGi4g1v0208900	Acid invertase 1			AT1G12240	Glycosyl hydrolases family 32 protein
2	7.08177e-16	-0.421848	0.366	0.504	1.75869e-11	LotjaGi3g1v0399100	Calcium-binding family protein			AT2G46600	Calcium-binding EF-hand family protein
2	8.58282e-11	-0.423147	0.347	0.481	2.13146e-06	LotjaGi3g1v0379300	Short-chain dehydrogenase/reductase family protein			AT3G61220	NAD(P)-binding Rossmann-fold superfamily protein
2	4.54716e-13	-0.424511	0.421	0.53	1.12924e-08	LotjaGi1g1v0312000	60S ribosomal L6-like protein			AT1G74050	Ribosomal protein L6 family protein
2	1.7121e-11	-0.425301	0.427	0.555	4.25182e-07	LotjaGi6g1v0089100	Transmembrane protein, putative			AT1G31130	polyadenylate-binding protein 1-B-binding protein
2	6.29487e-13	-0.426088	0.491	0.593	1.56327e-08	LotjaGi3g1v0434600	1-deoxy-D-xylulose-5-phosphate synthase, Transketolase			AT2G45290	Transketolase
2	2.70443e-12	-0.426135	0.775	0.864	6.71619e-08	LotjaGi1g1v0072700	Polyadenylate-binding protein-interacting protein 2			AT2G41430	dehydration-induced protein (ERD15)
2	6.71303e-17	-0.427399	0.885	0.92	1.66711e-12	LotjaGi2g1v0337300	Xyloglucan endotransglucosylase/hydrolase			AT1G32170	xyloglucan endotransglucosylase/hydrolase 30
2	1.33099e-27	-0.429399	0.03	0.169	3.30538e-23	LotjaGi5g1v0214200	Calcium-binding EF hand family protein			AT2G44310	Calcium-binding EF-hand family protein
2	2.96829e-15	-0.430794	0.199	0.327	7.37144e-11	LotjaGi6g1v0356200-LC
2	1.08174e-15	-0.432903	0.296	0.422	2.68639e-11	LotjaGi1g1v0310600	Cold dehydrin			AT1G54410	dehydrin family protein
2	2.84753e-17	-0.4336	0.267	0.44	7.07155e-13	LotjaGi6g1v0287800	Mitochondrial pyruvate carrier			AT4G22310	Uncharacterized protein family (UPF0041)
2	9.16163e-08	-0.439557	0.254	0.359	0.0022752	LotjaGi2g1v0177100	Ulp1 protease family, carboxy-terminal domain protein			AT4G15880	Cysteine proteinases superfamily protein
2	3.60486e-19	-0.442341	0.781	0.812	8.95231e-15	LotjaGi3g1v0232400	3-ketoacyl-CoA thiolase			AT2G33150	peroxisomal 3-ketoacyl-CoA thiolase 3
2	1.00516e-13	-0.445613	0.159	0.297	2.49621e-09	LotjaGi1g1v0460600	Calcium binding protein			AT4G20780	calmodulin like 42
2	1.92593e-15	-0.446822	0.722	0.842	4.78285e-11	LotjaGi2g1v0070200	Nudix hydrolase-like protein			AT2G01670	nudix hydrolase homolog 17
2	5.14628e-11	-0.447666	0.155	0.273	1.27803e-06	LotjaGi2g1v0228200	Inositol oxygenase			AT2G19800	myo-inositol oxygenase 2
2	2.92949e-14	-0.447837	0.595	0.69	7.2751e-10	LotjaGi3g1v0544700	F-box protein interaction domain protein; Heat shock protein			AT3G23880	F-box and associated interaction domains-containing protein; AT4G25200;mitochondrion-localized small heat shock protein 23.6
2	1.14029e-07	-0.447949	0.209	0.31	0.00283179	LotjaGi3g1v0091600	Cytochrome P450			AT3G26330	cytochrome P450, family 71, subfamily B, polypeptide 37
2	6.30714e-14	-0.448482	0.485	0.577	1.56632e-09	LotjaGi1g1v0139400	RING/FYVE/PHD zinc finger-containing protein			AT1G02070	zinc ion-binding protein
2	1.58381e-07	-0.449157	0.112	0.184	0.00393324	LotjaGi6g1v0189400-LC	tRNA-2-methylthio-N(6)-dimethylallyladenosine synthase
2	1.87468e-16	-0.449888	0.628	0.683	4.65558e-12	LotjaGi2g1v0405200	maternal effect embryo arrest 59			AT4G37300	maternal effect embryo arrest 59
2	1.22145e-27	-0.450557	0.062	0.23	3.03335e-23	LotjaGi4g1v0358300	D-Ala-D/L-Ala epimerase			AT3G18270	cytochrome P450, family 77, subfamily A, polypeptide 5 pseudogene
2	7.77781e-10	-0.452715	0.123	0.222	1.93154e-05	LotjaGi3g1v0448300	Fasciclin-like arabinogalactan protein			AT1G03870	FASCICLIN-like arabinoogalactan 9
2	5.66149e-10	-0.45293	0.224	0.346	1.40597e-05	LotjaGi4g1v0303300	Peroxidase			AT2G18980	Peroxidase superfamily protein
2	4.92452e-18	-0.454734	0.807	0.872	1.22296e-13	LotjaGi6g1v0332900	Rubber elongation factor protein			AT3G05500	Rubber elongation factor protein (REF)
2	1.47741e-16	-0.454983	0.792	0.851	3.669e-12	LotjaGi3g1v0413600	Lipoxygenase			AT1G72520	PLAT/LH2 domain-containing lipoxygenase family protein
2	7.44722e-12	-0.458186	0.067	0.161	1.84944e-07	LotjaGi5g1v0263900	Elongation factor 1-alpha			AT1G07920	GTP binding Elongation factor Tu family protein; AT1G07930;GTP binding Elongation factor Tu family protein
2	1.70424e-09	-0.45988	0.374	0.505	4.23231e-05	LotjaGi1g1v0149600-LC	Ribonuclease H; RNA-directed DNA polymerase (Reverse transcriptase); Ribonuclease H			AT5G61090	Polynucleotidyl transferase, ribonuclease H-like superfamily protein; AT4G29090;Ribonuclease H-like superfamily protein
2	5.17262e-10	-0.460141	0.018	0.072	1.28457e-05	LotjaGi3g1v0070500	Methyl esterase			AT2G23600	acetone-cyanohydrin lyase
2	1.55785e-15	-0.461279	0.682	0.773	3.86876e-11	LotjaGi6g1v0296500	Glucose-6-phosphate/phosphate translocator-like protein			AT1G61800	glucose-6-phosphate/phosphate translocator 2
2	8.20245e-17	-0.461912	0.546	0.688	2.037e-12	LotjaGi4g1v0301400	NADPH--cytochrome P450 reductase			AT4G30210	P450 reductase 2
2	5.71245e-10	-0.462312	0.744	0.8	1.41863e-05	LotjaGi2g1v0359700	Aquaporin			AT4G35100	plasma membrane intrinsic protein 3
2	1.71403e-11	-0.462419	0.094	0.191	4.25661e-07	LotjaGi3g1v0306000	Transposable element protein, putative, Retrotrans_gag			AT1G52730	Transducin/WD40 repeat-like superfamily protein
2	1.20747e-24	-0.462961	0.865	0.913	2.99862e-20	LotjaGi1g1v0668700	Early responsive to dehydration protein 15			AT2G41430	dehydration-induced protein (ERD15)
2	1.21713e-19	-0.464192	0.828	0.873	3.02262e-15	LotjaGi6g1v0035000	DCD (Development and cell death) domain protein			AT5G42050	DCD (Development and Cell Death) domain protein
2	5.71012e-09	-0.465531	0.304	0.404	0.000141805	LotjaGi2g1v0302900	Ribonuclease			AT1G14220	Ribonuclease T2 family protein
2	2.36563e-11	-0.466282	0.214	0.332	5.87481e-07	LotjaGi6g1v0051200	Acetyl-coenzyme A synthetase			AT1G66120	AMP-dependent synthetase and ligase family protein
2	3.15232e-12	-0.466336	0.287	0.431	7.82847e-08	LotjaGi6g1v0308400	Cytochrome P450			AT2G34500	cytochrome P450, family 710, subfamily A, polypeptide 1
2	8.32612e-15	-0.466778	0.619	0.698	2.06771e-10	LotjaGi2g1v0218000	Fatty acid oxidation complex subunit alpha			AT4G29010	Enoyl-CoA hydratase/isomerase family
2	4.12505e-15	-0.467362	0.149	0.292	1.02441e-10	LotjaGi3g1v0378800	Short-chain dehydrogenase/reductase family protein			AT3G61220	NAD(P)-binding Rossmann-fold superfamily protein
2	1.6941e-17	-0.474995	0.857	0.94	4.20714e-13	LotjaGi3g1v0420400	Lipoxygenase			AT1G55020	lipoxygenase 1
2	9.20122e-10	-0.47736	0.552	0.609	2.28503e-05	LotjaGi6g1v0232200	Beta-galactosidase			AT3G13750	beta galactosidase 1
2	1.84103e-11	-0.477449	0.219	0.357	4.57202e-07	LotjaGi3g1v0207900	Pectinesterase			AT2G45220	Plant invertase/pectin methylesterase inhibitor superfamily
2	3.49709e-14	-0.478898	0.275	0.421	8.68466e-10	LotjaGi1g1v0684400-LC
2	9.59794e-30	-0.479186	0.889	0.959	2.38355e-25	LotjaGi4g1v0059800	Polyubiquitin protein; Polyubiquitin			AT4G05320	polyubiquitin 10; AT4G02890;Ubiquitin family protein
2	4.3158e-20	-0.479334	0.171	0.327	1.07179e-15	LotjaGi2g1v0447600	Hydrogen peroxide induced protein, putative			AT3G03150	hypothetical protein
2	4.01781e-22	-0.48632	0.785	0.868	9.97783e-18	LotjaGi6g1v0159400	Translation factor SUI1			AT5G54940	Translation initiation factor SUI1 family protein
2	5.28114e-21	-0.486805	0.203	0.378	1.31152e-16	LotjaGi6g1v0018600	SLL1 protein			AT1G72020	TonB-dependent heme receptor A
2	5.3533e-16	-0.488943	0.116	0.257	1.32944e-11	LotjaGi5g1v0196200	O-methyltransferase, putative			AT4G35160	O-methyltransferase family protein
2	1.31094e-10	-0.490705	0.599	0.706	3.25559e-06	LotjaGi1g1v0420100	Isoflavone reductase like			AT1G75280	NmrA-like negative transcriptional regulator family protein
2	1.85019e-18	-0.491587	0.331	0.501	4.59476e-14	LotjaGi1g1v0664300	Glutamate synthase, putative			AT5G04140	glutamate synthase 1
2	5.34794e-18	-0.4921	0.466	0.632	1.32811e-13	LotjaGi5g1v0316500	2-hydroxyisoflavanone dehydratase			AT1G47480	alpha/beta-Hydrolases superfamily protein
2	5.46031e-16	-0.493821	0.529	0.667	1.35601e-11	LotjaGi1g1v0542400	14-3-3 protein			AT1G78300	general regulatory factor 2
2	3.49539e-19	-0.497308	0.148	0.315	8.68045e-15	LotjaGi4g1v0224700	RING finger protein			AT1G24440	RING/U-box superfamily protein
2	2.74916e-13	-0.49853	0.084	0.192	6.82726e-09	LotjaGi5g1v0326200	Plant basic secretory family protein			AT2G15220	Plant basic secretory protein (BSP) family protein
2	4.53761e-12	-0.502153	0.945	0.966	1.12687e-07	LotjaGi1g1v0685800	Aquaporin			AT2G36830	gamma tonoplast intrinsic protein
2	4.8668e-11	-0.50296	0.507	0.597	1.20862e-06	LotjaGi3g1v0125100	Thioredoxin-like protein			AT5G42850	Thioredoxin superfamily protein
2	1.76128e-11	-0.503401	0.364	0.496	4.37396e-07	LotjaGi4g1v0096700	Peroxidase			AT5G67400	root hair specific 19
2	4.80952e-15	-0.503642	0.205	0.327	1.1944e-10	LotjaGi4g1v0146200	Isoflavone reductase like			AT1G32100	pinoresinol reductase 1
2	1.40315e-22	-0.50559	0.127	0.294	3.48459e-18	LotjaGi6g1v0300700	Glutamine synthetase			AT5G35630	glutamine synthetase 2
2	1.1957e-23	-0.50717	0.88	0.912	2.96939e-19	LotjaGi2g1v0364900	Ascorbate peroxidase			AT1G07890	ascorbate peroxidase 1
2	8.56143e-21	-0.513317	0.441	0.589	2.12615e-16	LotjaGi1g1v0719200	Ozone-responsive stress-like protein			AT1G01170	ozone-responsive stress-like protein (DUF1138)
2	2.86485e-25	-0.520303	0.756	0.807	7.11458e-21	LotjaGi3g1v0537300	Sulfite reductase [NADPH] hemoprotein beta-component			AT5G04590	sulfite reductase
2	2.75906e-14	-0.524077	0.099	0.218	6.85185e-10	LotjaGi2g1v0201700	Heavy metal transport/detoxification superfamily protein, putative; Heavy metal transport/detoxification protein			AT4G05030	Copper transport protein family
2	6.13495e-23	-0.525642	0.372	0.525	1.52355e-18	LotjaGi4g1v0367000	Nuclear transport factor 2			AT1G27970	nuclear transport factor 2B
2	1.16698e-23	-0.528284	0.223	0.401	2.89809e-19	LotjaGi4g1v0122900	Amino-terminal oxidoreductase-like protein			AT5G17280	oxidoreductase-like protein, amino-terminal protein
2	2.59618e-33	-0.534057	0.8	0.842	6.44735e-29	LotjaGi2g1v0379100	SKP1-like protein; Protein MID1-COMPLEMENTING ACTIVITY 1			AT1G75950	S phase kinase-associated protein 1; AT4G35920;PLAC8 family protein
2	4.40842e-20	-0.535728	0.484	0.631	1.09479e-15	LotjaGi5g1v0001200	4-coumarate--CoA ligase family protein			AT1G20510	OPC-8:0 CoA ligase1
2	7.21949e-21	-0.537103	0.074	0.222	1.79289e-16	LotjaGi6g1v0219500	Cytochrome P450, putative			AT4G31500	cytochrome P450, family 83, subfamily B, polypeptide 1
2	7.93843e-20	-0.537486	0.28	0.439	1.97143e-15	LotjaGi1g1v0764900	NADH dehydrogenase (Ubiquinone) iron-sulfur protein 5-B			AT2G47690	NADH-ubiquinone oxidoreductase-like protein
2	1.23482e-15	-0.53801	0.752	0.862	3.06655e-11	LotjaGi1g1v0723600-LC	Protein Ycf2			ATCG00860	Chloroplast Ycf2;ATPase, AAA type, core (ChrC)
2	1.7411e-21	-0.538458	0.591	0.724	4.32386e-17	LotjaGi4g1v0013600	5'-adenylylsulfate reductase			AT4G21990	APS reductase 3
2	3.06091e-19	-0.539312	0.28	0.427	7.60148e-15	LotjaGi2g1v0405300	Cytochrome P450			AT4G37340	cytochrome P450, family 81, subfamily D, polypeptide 3
2	2.58876e-24	-0.545813	0.923	0.963	6.42892e-20	LotjaGi5g1v0293100-LC	Extensin-3; ATP-binding cassette sub-family A member 17			AT1G21310	extensin 3; AT5G26660;myb domain protein 86
2	1.93572e-21	-0.54656	0.376	0.51	4.80717e-17	LotjaGi3g1v0363800-LC
2	6.68891e-19	-0.547801	0.396	0.56	1.66112e-14	LotjaGi4g1v0397700	Annexin			AT5G65020	annexin 2
2	7.87195e-17	-0.551917	0.606	0.753	1.95492e-12	LotjaGi3g1v0068000	Blue copper protein			AT2G32300	uclacyanin 1
2	1.05185e-14	-0.556801	0.337	0.481	2.61217e-10	LotjaGi1g1v0752400	Germin-like protein			AT1G09560	germin-like protein 5
2	6.85405e-14	-0.561246	0.127	0.253	1.70214e-09	LotjaGi3g1v0463900	Peroxidase			AT1G05260	Peroxidase superfamily protein
2	4.76594e-20	-0.564506	0.154	0.316	1.18357e-15	LotjaGi3g1v0541800	S-norcoclaurine synthase 1			AT2G26040	PYR1-like 2
2	1.81156e-26	-0.565966	0.197	0.396	4.49883e-22	LotjaGi3g1v0133700	Glyceraldehyde-3-phosphate dehydrogenase			AT1G16300	glyceraldehyde-3-phosphate dehydrogenase of plastid 2; AT1G79530;glyceraldehyde-3-phosphate dehydrogenase of plastid 1
2	1.8554e-17	-0.568414	0.526	0.666	4.60771e-13	LotjaGi5g1v0294100	Acidic chitinase			AT5G24090	chitinase A
2	6.14603e-21	-0.570735	0.619	0.738	1.52631e-16	LotjaGi1g1v0153500	Ubiquitin-fold modifier 1			AT1G77710	ubiquitin-fold modifier
2	5.20934e-25	-0.575845	0.096	0.267	1.29369e-20	LotjaGi1g1v0102500	Acetyl-coenzyme A synthetase			AT5G16370	acyl activating enzyme 5
2	3.7546e-22	-0.576873	0.377	0.512	9.32416e-18	LotjaGi1g1v0765600	Ferredoxin family protein			AT2G27510	ferredoxin 3
2	7.42581e-19	-0.581466	0.288	0.476	1.84413e-14	LotjaGi1g1v0641500	12-oxophytodienoate reductase-like protein			AT1G76680	12-oxophytodienoate reductase 1
2	2.19778e-14	-0.582443	0.318	0.458	5.45797e-10	LotjaGi6g1v0028000-LC	Bifunctional inhibitor/lipid-transfer protein/seed storage 2S albumin superfamily protein			AT3G22142	Bifunctional inhibitor/lipid-transfer protein/seed storage 2S albumin superfamily protein
2	9.13837e-16	-0.584128	0.661	0.787	2.26942e-11	LotjaGi1g1v0145400	Glycosyltransferase			AT1G22360	UDP-glucosyl transferase 85A2
2	2.80927e-17	-0.586847	0.614	0.685	6.97655e-13	LotjaGi5g1v0083400	Carbonic anhydrase, putative			AT1G08080	alpha carbonic anhydrase 7
2	1.3437e-15	-0.587516	0.278	0.42	3.33694e-11	LotjaGi2g1v0430200	Phospholipase D			AT2G42010	phospholipase D beta 1
2	2.23584e-23	-0.589492	0.795	0.864	5.55247e-19	LotjaGi5g1v0364700-LC	Extensin; Pollen protein Ole E I-like protein; COP9 signalosome 5A; UPF0758 protein PFL_6051			AT3G12440	Polynucleotidyl transferase, ribonuclease H-like superfamily protein; AT1G21310;extensin 3; AT4G39500;cytochrome P450, family 96, subfamily A, polypeptide 11; ;
2	7.9917e-11	-0.590719	0.354	0.46	1.98466e-06	LotjaGi1g1v0637000	Xyloglucan endotransglucosylase/hydrolase			AT5G13870	xyloglucan endotransglucosylase/hydrolase 5
2	9.3946e-17	-0.591764	0.168	0.329	2.33305e-12	LotjaGi2g1v0426500	Lipid transfer protein			AT1G73550	Bifunctional inhibitor/lipid-transfer protein/seed storage 2S albumin superfamily protein
2	4.76105e-15	-0.591848	0.132	0.269	1.18236e-10	LotjaGi1g1v0215700	WRKY family transcription factor			AT5G15130	WRKY DNA-binding protein 72
2	8.48845e-20	-0.593562	0.447	0.614	2.10802e-15	LotjaGi6g1v0334000	Stem-specific TSJT1-like protein			AT4G27450	aluminum induced protein with YGL and LRDR motifs
2	3.69469e-39	-0.594445	0.81	0.892	9.17539e-35	LotjaGi4g1v0225900	BTB/POZ and TAZ domain protein			AT3G48360	BTB and TAZ domain protein 2
2	7.35586e-22	-0.601155	0.439	0.631	1.82675e-17	LotjaGi2g1v0125100	Heavy metal transport/detoxification superfamily protein			AT1G01490	Heavy metal transport/detoxification superfamily protein
2	5.12915e-15	-0.601569	0.419	0.551	1.27377e-10	LotjaGi1g1v0063300	Phosphatidylglycerol/phosphatidylinositol transfer protein			AT3G11780	MD-2-related lipid recognition domain-containing protein / ML domain-containing protein
2	5.63009e-37	-0.602449	0.89	0.96	1.39818e-32	LotjaGi3g1v0420000	Lipoxygenase			AT1G55020	lipoxygenase 1
2	7.77716e-13	-0.604411	0.087	0.188	1.93138e-08	LotjaGi1g1v0059100-LC	Disease resistance protein (TIR-NBS-LRR class) family			AT2G45100	Cyclin/Brf1-like TBP-binding protein
2	1.33223e-25	-0.604966	0.157	0.342	3.30845e-21	LotjaGi3g1v0443150
2	1.03761e-27	-0.606208	0.537	0.722	2.57679e-23	LotjaGi2g1v0453000	12-oxophytodienoate reductase-like protein; 12-oxophytodienoate reductase			AT1G76690	12-oxophytodienoate reductase 2
2	1.02003e-18	-0.608558	0.32	0.476	2.53315e-14	LotjaGi1g1v0690300	Phenylalanine ammonia-lyase			AT2G37040	PHE ammonia lyase 1
2	7.81016e-14	-0.609348	0.508	0.634	1.93958e-09	LotjaGi1g1v0515200	Nodule Cysteine-Rich (NCR) secreted peptide			AT4G34650	squalene synthase 2
2	1.28552e-25	-0.610176	0.866	0.939	3.19246e-21	LotjaGi1g1v0080000	Aquaporin			AT4G00430	plasma membrane intrinsic protein 1;4
2	6.94734e-21	-0.616308	0.891	0.921	1.7253e-16	LotjaGi4g1v0002400-LC	NADH dehydrogenase [ubiquinone] 1 beta subcomplex subunit 3-B			AT1G14450	NADH dehydrogenase (ubiquinone)s
2	1.77738e-19	-0.624335	0.141	0.302	4.41395e-15	LotjaGi3g1v0506900	Organ specific protein			AT1G49310	transmembrane protein
2	3.3568e-29	-0.632798	0.316	0.521	8.33628e-25	LotjaGi3g1v0343500-LC
2	2.04489e-13	-0.633598	0.353	0.466	5.07828e-09	LotjaGi3g1v0224500	Metallothionein-like protein			AT3G09390	metallothionein 2A
2	4.12465e-28	-0.636108	0.236	0.405	1.02431e-23	LotjaGi6g1v0271600	Ferredoxin--NADP reductase			AT4G05390	root FNR 1
2	1.57524e-21	-0.639897	0.858	0.92	3.91195e-17	LotjaGi5g1v0120700	MLP-like protein			AT5G28010	Polyketide cyclase/dehydrase and lipid transport superfamily protein
2	2.02156e-18	-0.646607	0.239	0.397	5.02035e-14	LotjaGi1g1v0769400	Epoxide hydrolase 2			AT3G05600	alpha/beta-Hydrolases superfamily protein
2	5.01467e-35	-0.646738	0.509	0.713	1.24534e-30	LotjaGi2g1v0375700	Haloacid dehalogenase-like hydrolase			AT5G59480	Haloacid dehalogenase-like hydrolase (HAD) superfamily protein
2	1.16234e-29	-0.651263	0.135	0.326	2.88656e-25	LotjaGi4g1v0432400	6-phosphogluconate dehydrogenase, decarboxylating			AT5G41670	6-phosphogluconate dehydrogenase family protein
2	2.90894e-37	-0.651397	0.49	0.639	7.22405e-33	LotjaGi1g1v0750600	Cytochrome b-c1 complex subunit 7			AT5G25450	Cytochrome bd ubiquinol oxidase, 14kDa subunit
2	9.91534e-20	-0.655949	0.571	0.703	2.46237e-15	LotjaGi1g1v0690200	Phenylalanine ammonia-lyase			AT2G37040	PHE ammonia lyase 1
2	9.20576e-12	-0.659335	0.227	0.359	2.28616e-07	LotjaGi3g1v0344200-LC	SKP1			AT2G03170	SKP1-like 14
2	3.27824e-38	-0.659651	0.256	0.489	8.14119e-34	LotjaGi4g1v0365700	NADH-ubiquinone oxidoreductase subunit			AT1G67350	NADH-ubiquinone oxidoreductase
2	2.24148e-23	-0.663819	0.687	0.79	5.56649e-19	LotjaGi1g1v0239000	Phospho-2-dehydro-3-deoxyheptonate aldolase			AT1G22410	Class-II DAHP synthetase family protein
2	4.52176e-18	-0.665026	0.231	0.401	1.12293e-13	LotjaGi1g1v0602300-LC	Glycosyl hydrolase family 10 protein			AT4G33830	Glycosyl hydrolase family 10 protein
2	7.09361e-34	-0.666059	0.331	0.549	1.76163e-29	LotjaGi1g1v0695000	Glutathione S-transferase			AT5G02790	Glutathione S-transferase family protein
2	3.20667e-31	-0.674961	0.575	0.702	7.96345e-27	LotjaGi1g1v0781100	Aldo/keto reductase family oxidoreductase; Calmodulin			AT1G60710	NAD(P)-linked oxidoreductase superfamily protein; AT3G22930;calmodulin-like 11; AT2G27030;calmodulin 5
2	3.72241e-22	-0.67753	0.203	0.391	9.24424e-18	LotjaGi2g1v0176500-LC
2	3.88461e-15	-0.686697	0.638	0.769	9.64704e-11	LotjaGi1g1v0377600	BURP domain protein RD22			AT5G25610	BURP domain-containing protein
2	8.89696e-30	-0.690847	0.39	0.591	2.20947e-25	LotjaGi3g1v0156600	Serine/threonine-protein kinase			AT1G78860	D-mannose binding lectin protein with Apple-like carbohydrate-binding domain-containing protein
2	6.92161e-16	-0.692509	0.507	0.676	1.71891e-11	LotjaGi5g1v0269800-LC	Extensin			AT1G21310	extensin 3
2	1.1126e-21	-0.69323	0.158	0.332	2.76303e-17	LotjaGi1g1v0006500	Chalcone reductase; Polyketide reductase			AT1G59950	NAD(P)-linked oxidoreductase superfamily protein; AT1G59960;NAD(P)-linked oxidoreductase superfamily protein
2	1.96618e-53	-0.702444	0.922	0.973	4.88282e-49	LotjaGi5g1v0258300	Glutathione S-transferase			AT2G29420	glutathione S-transferase tau 7
2	4.74832e-27	-0.710105	0.644	0.792	1.1792e-22	LotjaGi2g1v0267300	Retinoid isomerohydrolase			AT4G29100	basic helix-loop-helix (bHLH) DNA-binding superfamily protein
2	2.93211e-24	-0.716754	0.442	0.623	7.28161e-20	LotjaGi2g1v0163500	Kunitz trypsin inhibitor			AT1G73260	kunitz trypsin inhibitor 1
2	1.26863e-43	-0.722494	0.142	0.396	3.15052e-39	LotjaGi4g1v0074400	Nitrite reductase			AT2G15620	nitrite reductase 1
2	5.84312e-49	-0.723997	0.607	0.75	1.45108e-44	LotjaGi5g1v0011600-LC
2	3.16994e-20	-0.729843	0.335	0.509	7.87223e-16	LotjaGi1g1v0703000	Pleiotropic drug resistance ABC transporter			AT1G15520	pleiotropic drug resistance 12
2	6.53638e-31	-0.732495	0.587	0.75	1.62325e-26	LotjaGi1g1v0490600	Glycosyltransferase			AT1G05675	UDP-Glycosyltransferase superfamily protein
2	3.54142e-19	-0.734908	0.777	0.859	8.79476e-15	LotjaGi6g1v0286800-LC	Immunoglobulin A1 protease autotransporter			AT1G67120	midasin-like protein
2	2.19334e-19	-0.74847	0.484	0.648	5.44695e-15	LotjaGi4g1v0261600	Phospholipid-transporting ATPase			AT1G68710	ATPase E1-E2 type family protein / haloacid dehalogenase-like hydrolase family protein
2	2.37353e-27	-0.759979	0.322	0.524	5.89441e-23	LotjaGi1g1v0475000-LC	RELA/SPOT homolog 1; Trypsin inhibitor			AT4G02260	RELA/SPOT homolog 1; AT1G16480;Tetratricopeptide repeat (TPR)-like superfamily protein
2	5.63268e-43	-0.769397	0.734	0.901	1.39882e-38	LotjaGi1g1v0006200	Chalcone reductase			AT1G59960	NAD(P)-linked oxidoreductase superfamily protein; AT1G59950;NAD(P)-linked oxidoreductase superfamily protein
2	1.57957e-28	-0.785139	0.08	0.259	3.9227e-24	LotjaGi3g1v0504500	Non-symbiotic hemoglobin 1			AT2G16060	hemoglobin 1
2	1.46484e-49	-0.787847	0.768	0.889	3.63779e-45	LotjaGi2g1v0251400	Zinc finger AN1 domain stress-associated protein			AT3G28210	zinc finger (AN1-like) family protein
2	1.10912e-34	-0.799176	0.586	0.758	2.75439e-30	LotjaGi4g1v0455100	Protein PLANT CADMIUM RESISTANCE 2			AT1G14870	PLANT CADMIUM RESISTANCE 2
2	6.78229e-45	-0.803554	0.097	0.347	1.68431e-40	LotjaGi1g1v0152000	Nitrate reductase			AT1G77760	nitrate reductase 1
2	1.12079e-16	-0.844765	0.115	0.241	2.78337e-12	LotjaGi5g1v0120400	MLP-like protein			AT1G70890	MLP-like protein 43
2	1.13548e-25	-0.86818	0.314	0.517	2.81986e-21	LotjaGi3g1v0227200	Benzyl alcohol o-benzoyltransferase			AT5G17540	HXXXD-type acyl-transferase family protein
2	6.26681e-26	-0.872998	0.681	0.824	1.5563e-21	LotjaGi3g1v0162900	Aquaporin			AT2G37170	plasma membrane intrinsic protein 2
2	1.17049e-32	-0.875806	0.3	0.538	2.90681e-28	LotjaGi4g1v0060000	Heat shock protein			AT1G07400	HSP20-like chaperones superfamily protein
2	6.69921e-30	-0.89385	0.202	0.415	1.66368e-25	LotjaGi1g1v0109000	Peroxidase			AT5G05340	Peroxidase superfamily protein
2	1.22256e-29	-0.896698	0.138	0.344	3.03611e-25	LotjaGi6g1v0163500	Cytochrome P450			AT4G31500	cytochrome P450, family 83, subfamily B, polypeptide 1
2	1.47147e-25	-0.899316	0.763	0.852	3.65425e-21	LotjaGi3g1v0556200	Phosphatidylinositol transfer protein			AT4G09160	SEC14 cytosolic factor family protein / phosphoglyceride transfer family protein
2	2.80086e-91	-0.934103	0.929	0.957	6.95564e-87	LotjaGi5g1v0225100	Hypoxia-responsive family protein			AT3G05550	Hypoxia-responsive family protein
2	3.56543e-31	-0.94003	0.139	0.362	8.85439e-27	LotjaGi3g1v0420800	Lipoxygenase			AT1G55020	lipoxygenase 1
2	1.2058e-31	-0.968893	0.205	0.403	2.99449e-27	LotjaGi5g1v0292800	Histidine decarboxylase			AT1G43710	Pyridoxal phosphate (PLP)-dependent transferases superfamily protein
2	4.21954e-19	-1.03718	0.218	0.395	1.04788e-14	LotjaGi5g1v0119900	MLP-like protein			AT5G28010	Polyketide cyclase/dehydrase and lipid transport superfamily protein
2	1.5854e-49	-1.15015	0.527	0.743	3.93717e-45	LotjaGi5g1v0258200	Glutathione S-transferase; BSD domain (BTF2-like transcription factors, Synapse-associated proteins and DOS2-like proteins)			AT3G09270	glutathione S-transferase TAU 8; AT1G55750;BSD domain (BTF2-like transcription factors, Synapse-associated proteins and DOS2-like proteins)
2	1.68575e-80	-1.18183	0.698	0.877	4.18639e-76	LotjaGi5g1v0258400	Glutathione S-transferase			AT2G29460	glutathione S-transferase tau 4
2	3.28205e-49	-1.20105	0.357	0.535	8.15065e-45	LotjaGi4g1v0207600	14 kDa proline-rich protein DC2.15			AT4G12490	Bifunctional inhibitor/lipid-transfer protein/seed storage 2S albumin superfamily protein
2	1.82674e-74	-1.22127	0.512	0.818	4.53652e-70	LotjaGi5g1v0258600	Glutathione S-transferase			AT3G09270	glutathione S-transferase TAU 8
2	4.54156e-91	-1.23488	0.784	0.933	1.12785e-86	LotjaGi2g1v0249500	Alpha-dioxygenase 2			AT3G01420	Peroxidase superfamily protein
2	4.40327e-17	-1.43158	0.275	0.433	1.09351e-12	LotjaGi3g1v0445300	14 kDa proline-rich protein DC2.15			AT2G45180	Bifunctional inhibitor/lipid-transfer protein/seed storage 2S albumin superfamily protein
3	1.17587e-124	1.69815	0.935	0.588	2.92016e-120	LotjaGi3g1v0222100	Protease inhibitor/seed storage/lipid transfer family protein			AT3G53980	Bifunctional inhibitor/lipid-transfer protein/seed storage 2S albumin superfamily protein
3	5.5175e-49	1.30677	0.693	0.516	1.37022e-44	LotjaGi1g1v0613100	2-isopropylmalate synthase			AT1G74040	2-isopropylmalate synthase 1
3	1.55041e-07	1.17653	0.159	0.094	0.00385028	LotjaGi3g1v0395900-LC	Phospholipid-transporting ATPase tat-1			AT5G64410	oligopeptide transporter 4
3	2.95297e-22	1.08295	0.367	0.232	7.3334e-18	LotjaGi3g1v0197600	Ferritin			AT5G01600	ferretin 1
3	3.02025e-30	1.03857	0.404	0.2	7.50048e-26	LotjaGi1g1v0281500	RNA polymerase sigma factor			AT5G24120	sigma factor E
3	2.08091e-21	1.00386	0.464	0.322	5.16773e-17	LotjaGi2g1v0134300	Extensin; extensin 3			AT1G21310	extensin 3
3	5.25243e-27	0.990943	0.46	0.25	1.30439e-22	LotjaGi2g1v0040500-LC
3	1.71949e-19	0.983849	0.227	0.095	4.27019e-15	LotjaGi3g1v0020900	Avr9/Cf-9 rapidly elicited protein			AT1G52140	Avr9/Cf-9 rapidly elicited protein
3	2.14373e-24	0.940879	0.24	0.078	5.32373e-20	LotjaGi6g1v0331800	Ubiquitin-conjugating enzyme E2			AT2G33770	phosphate 2
3	8.48408e-12	0.847085	0.255	0.172	2.10694e-07	LotjaGi3g1v0436000	Arginase family protein; Arginase			AT4G08900	arginase; AT4G08870;Arginase/deacetylase superfamily protein
3	5.1358e-34	0.834509	0.65	0.494	1.27542e-29	LotjaGi4g1v0292800	UDP-glucuronate 4-epimerase 4			AT4G30440	UDP-D-glucuronate 4-epimerase 1
3	5.26863e-15	0.775975	0.274	0.152	1.30841e-10	LotjaGi3g1v0542500	Exostosin family protein			AT5G16890	Exostosin family protein
3	8.24647e-15	0.773075	0.127	0.034	2.04793e-10	LotjaGi1g1v0577300	Protease inhibitor/seed storage/lipid transfer family protein			AT3G53980	Bifunctional inhibitor/lipid-transfer protein/seed storage 2S albumin superfamily protein
3	2.21537e-16	0.760725	0.123	0.029	5.50164e-12	LotjaGi5g1v0326000	Neuronal PAS domain-containing protein 4			AT2G15020	hypothetical protein
3	5.72524e-12	0.749532	0.169	0.074	1.42181e-07	LotjaGi5g1v0288600	Peroxidase			AT1G71695	Peroxidase superfamily protein
3	5.97595e-08	0.746683	0.102	0.04	0.00148407	LotjaGi4g1v0389200	Basic blue protein			AT2G02850	plantacyanin
3	7.96843e-09	0.723488	0.123	0.061	0.000197888	LotjaGi6g1v0289000	1-aminocyclopropane-1-carboxylate oxidase			AT1G05010	ethylene-forming enzyme
3	2.14853e-12	0.715953	0.191	0.083	5.33566e-08	LotjaGi4g1v0434800	Endoglucanase			AT1G64390	glycosyl hydrolase 9C2
3	9.76112e-13	0.688901	0.516	0.441	2.42408e-08	LotjaGi3g1v0168300	Xyloglucan endotransglucosylase/hydrolase			AT2G36870	xyloglucan endotransglucosylase/hydrolase 32
3	1.40036e-29	0.677988	0.706	0.615	3.47767e-25	LotjaGi5g1v0027000	Polyadenylate-binding protein			AT1G49760	poly(A) binding protein 8
3	3.42435e-12	0.651372	0.315	0.202	8.50403e-08	LotjaGi4g1v0257000	Isoaspartyl peptidase/L-asparaginase			AT5G08100	N-terminal nucleophile aminohydrolases (Ntn hydrolases) superfamily protein
3	7.87116e-09	0.647851	0.046	0.006	0.000195472	LotjaGi4g1v0165800	Polygalacturonase non-catalytic subunit protein			AT1G70370	polygalacturonase 2
3	2.56048e-11	0.647274	0.3	0.231	6.35869e-07	LotjaGi2g1v0032300-LC
3	3.00509e-09	0.631961	0.068	0.018	7.46285e-05	LotjaGi1g1v0258800	WAT1-related protein			AT4G08300	nodulin MtN21 /EamA-like transporter family protein
3	4.18732e-08	0.625278	0.099	0.038	0.00103988	LotjaGi1g1v0393600	Plasma membrane ATPase			AT2G24520	plasma membrane H+-ATPase; AT2G18960;H -ATPase 1
3	6.79311e-11	0.622241	0.264	0.19	1.687e-06	LotjaGi3g1v0032800	Zinc finger, B-box			AT1G06040	B-box zinc finger family protein
3	1.33103e-06	0.614945	0.302	0.215	0.0330549	LotjaGi5g1v0059300	14 kDa proline-rich protein DC2.15			AT2G45180	Bifunctional inhibitor/lipid-transfer protein/seed storage 2S albumin superfamily protein
3	2.63293e-08	0.598484	0.094	0.033	0.000653861	LotjaGi5g1v0047400	plant/protein (Protein of unknown function, DUF599)			AT4G31330	transmembrane protein, putative (Protein of unknown function, DUF599)
3	2.91982e-19	0.592141	0.53	0.472	7.25108e-15	LotjaGi3g1v0508500	RNA-binding protein			AT4G39260	cold, circadian rhythm, and RNA binding 1
3	4.40569e-19	0.588002	0.707	0.623	1.09411e-14	LotjaGi3g1v0481100	Cellulose synthase-like protein			AT5G22740	cellulose synthase-like A02
3	5.50976e-08	0.583431	0.181	0.105	0.00136829	LotjaGi3g1v0511300	BZIP transcription factor			AT1G75390	basic leucine-zipper 44
3	2.56725e-09	0.583196	0.356	0.278	6.37552e-05	LotjaGi3g1v0485600	Xyloglucan endotransglucosylase/hydrolase			AT2G36870	xyloglucan endotransglucosylase/hydrolase 32
3	5.85025e-10	0.583115	0.122	0.051	1.45285e-05	LotjaGi2g1v0269200	Cytochrome P450 family protein; Cytochrome P450			AT3G30180	brassinosteroid-6-oxidase 2; AT5G38970;brassinosteroid-6-oxidase 1
3	5.76418e-07	0.582934	0.115	0.055	0.0143148	LotjaGi1g1v0197200-LC	Phloem specific protein			AT3G31910	Ulp1 protease family protein (DUF1985)
3	8.3686e-07	0.578949	0.121	0.058	0.0207826	LotjaGi6g1v0257800-LC
3	1.31713e-39	0.569333	0.969	0.946	3.27097e-35	LotjaGi4g1v0014800	Peroxidase			AT4G21960	Peroxidase superfamily protein
3	2.52849e-08	0.56438	0.174	0.096	0.000627925	LotjaGi4g1v0020100	Polygalacturonase			AT1G48100	Pectin lyase-like superfamily protein
3	3.23917e-07	0.54148	0.236	0.19	0.00804415	LotjaGi2g1v0027600	Ribulose bisphosphate carboxylase large chain			AT4G11550	Cysteine/Histidine-rich C1 domain family protein
3	3.47081e-08	0.540029	0.246	0.165	0.000861941	LotjaGi3g1v0202300	Protein SCAR2			AT2G38440	SCAR homolog 2
3	4.76154e-07	0.538431	0.127	0.059	0.0118248	LotjaGi6g1v0087800	Phospholipase D			AT5G65030	nitric oxide synthase-interacting protein
3	9.87918e-09	0.523072	0.079	0.023	0.000245339	LotjaGi3g1v0300800	Lipid transfer protein			AT2G44300	Bifunctional inhibitor/lipid-transfer protein/seed storage 2S albumin superfamily protein
3	1.03958e-25	0.519619	0.811	0.743	2.58168e-21	LotjaGi5g1v0030300	Cysteine proteinase			AT1G47128	Granulin repeat cysteine protease family protein
3	4.11149e-14	0.519142	0.571	0.497	1.02105e-09	LotjaGi4g1v0357700	Xyloglucan endotransglucosylase/hydrolase			AT1G14720	xyloglucan endotransglucosylase/hydrolase 28
3	3.7748e-08	0.505527	0.223	0.131	0.000937435	LotjaGi5g1v0287700	GIGANTEA			AT1G22770	gigantea protein (GI)
3	4.45257e-08	0.504472	0.074	0.022	0.00110575	LotjaGi2g1v0061300	MLP			AT1G70890	MLP-like protein 43
3	6.55589e-07	0.50024	0.136	0.069	0.0162809	LotjaGi5g1v0280600	ABC transporter G family member			AT1G71960	ATP-binding casette family G25
3	1.19151e-22	0.491901	0.813	0.754	2.95899e-18	LotjaGi4g1v0394200	Homeobox protein, putative			AT4G40060	homeobox protein 16
3	1.03936e-09	0.491522	0.575	0.482	2.58115e-05	LotjaGi4g1v0454800	Plant invertase/pectin methylesterase inhibitor superfamily protein			AT2G01610	Plant invertase/pectin methylesterase inhibitor superfamily protein
3	1.70412e-10	0.483402	0.073	0.016	4.23201e-06	LotjaGi1g1v0761300	Myb transcription factor			AT2G47460	myb domain protein 12
[truncated: 5,586 more rows]

## Sheet: 4
seurat_cluster	p_val	avg_log2FC	pct.1	pct.2	p_val_adj	gene	Lotus_annotation	Gene	Function	Arabidopsis_ID	Arabidopsis_Annotation
[truncated: 4,767 more rows]

[truncated: 13 more sheets: 5, 6, 7, 8, 9, 10, 11, 12, 13, 14, 15, 16, 17]
