# Supplementary material for: RHD6LA regulates root hair responses to both symbionts and commensals
Source: Nat Commun. 2026 Mar 10;17:4447. doi: 10.1038/s41467-026-70504-1 (PMC13183932; doi:10.1038/s41467-026-70504-1)
Supplement: Supplementary file 6 — Source data [file 41467_2026_70504_MOESM6_ESM.xlsx]

## Sheet: Figure4i
Figure 4i	SynCom19	Root - total length (cm)	TOT_abnormalities	abn/cm
	Gifu_1	3.5	14	4			Gifu	rhd6la1	rhd6la2
	Gifu_2	2.9	13	4.48276	av	abn/cm	4.97808	14.2836	11.4974
	Gifu_3	2.5	17	6.8	se	SEM	0.309054	1.26165	0.756658
	Gifu_4	2.1	12	5.71429
	Gifu_5	2.3	9	3.91304
	Gifu_6	2.7	14	5.18519
	Gifu_7	2.2	13	5.90909
	Gifu_8	2.8	12	4.28571
	Gifu_9	2.7	11	4.07407
	Gifu_10	2.4	13	5.41667	4.97808	av
	rhd6la1_1	2.6	37	14.2308	0.309054	SEM
	rhd6la1_2	2	25	12.5
	rhd6la1_3	2.7	51	18.8889
	rhd6la1_4	2.8	42	15
	rhd6la1_5	2.6	21	8.07692
	rhd6la1_6	1.9	41	21.5789
	rhd6la1_7	2.9	29	10
	rhd6la1_8	2.3	38	16.5217
	rhd6la1_9	2.1	27	12.8571
	rhd6la1_10	2.2	29	13.1818	14.2836	av
	rhd6la2_1	1.9	21	11.0526	1.26165	SEM
	rhd6la2_2	2	24	12
	rhd6la2_3	2.1	24	11.4286
	rhd6la2_4	1.6	16	10
	rhd6la2_5	1.6	19	11.875
	rhd6la2_6	1.8	14	7.77778
	rhd6la2_7	2.2	29	13.1818
	rhd6la2_8	2.5	40	16
	rhd6la2_9	2	17	8.5
	rhd6la2_10	1.9	25	13.1579	11.4974	av
					0.756658	SEM

## Sheet: Figure4j
Figure 4j		*Gifu_1	Gifu_2	Gifu_3	Gifu_4	Gifu_5	Gifu_6	Gifu_7	Gifu_8	Gifu_9	Gifu_10	rhd6la-1_1	rhd6la-1_2	rhd6la-1_3	rhd6la-1_4	rhd6la-1_5	rhd6la-1_6	rhd6la-1_7	rhd6la-1_8	rhd6la-1_9	rhd6la-1_10	rhd6la-2_1	rhd6la-2_2	rhd6la-2_3	rhd6la-2_4	rhd6la-2_5	rhd6la-2_6	rhd6la-2_7	rhd6la-2_8	rhd6la-2_9	rhd6la-2_10
	Root total length (cm)	2.2	2.5	2.1	2.3	2.2	2.1	3	2.7	2.6	3.3	2.4	1.6	2.1	2.2	2.5	1.6	3.4	2.5	2.7	3.2	3.2	2.5	3.5	3.5	3.1	2.4	2.5	2.4	1.7	1.9
	Infection threads (ITs) total	14	7	13	10	18	8	20	20	14	17	10	1	5	4	3	2	11	10	7	4	8	5	14	5	7	4	9	5	6	10
	ITs/cm	6.36364	2.8	6.19048	4.34783	8.18182	3.80952	6.66667	7.40741	5.38462	5.15152	4.16667	0.625	2.38095	1.81818	1.2	1.25	3.23529	4	2.59259	1.25	2.5	2	4	1.42857	2.25806	1.66667	3.6	2.08333	3.52941	5.26316
	*Gifu is the wild-type genotype

## Sheet: Figure4k
Figure 4k	WT	Pink nodules (nr)	rhd6la-1(30107507)	Pink nodules (nr)	rhd6la-2(30035826)	Pink nodules (nr)
	Gifu_1	2	rhd6la-1_1	4	rhd6la-2_1	0
	Gifu_2	2	rhd6la-1_2	2	rhd6la-2_2	2
	Gifu_3	2	rhd6la-1_3	1	rhd6la-2_3	2
	Gifu_4	2	rhd6la-1_4	0	rhd6la-2_4	1
	Gifu_5	2	rhd6la-1_5	1	rhd6la-2_5	2
	Gifu_6	1	rhd6la-1_6	1	rhd6la-2_6	3
	Gifu_7	1	rhd6la-1_7	3	rhd6la-2_7	1
	Gifu_8	2	rhd6la-1_8	1	rhd6la-2_8	2
	Gifu_9	2	rhd6la-1_9	2	rhd6la-2_9	1
	Gifu_10	3	rhd6la-1_10	2	rhd6la-2_10	0
	Gifu_11	2	rhd6la-1_11	1	rhd6la-2_11	1
	Gifu_12	0	rhd6la-1_12	2	rhd6la-2_12	2
	Gifu_13	1	rhd6la-1_13	2	rhd6la-2_13	1
	Gifu_14	4	rhd6la-1_14	0	rhd6la-2_14	1
	Gifu_15	1	rhd6la-1_15	2	rhd6la-2_15	2
	Gifu_16	0	rhd6la-1_16	1	rhd6la-2_16	1
	Gifu_17	3	rhd6la-1_17	0	rhd6la-2_17	4
	Gifu_18	2	rhd6la-1_18	1	rhd6la-2_18	1
	Gifu_19	2	rhd6la-1_19	0	rhd6la-2_19	1
	Gifu_20	3	rhd6la-1_20	0	rhd6la-2_20	1
	Gifu_21	2	rhd6la-1_21	1	average	1.45
	Gifu_22	3	rhd6la-1_22	2	SEM	0.2112
	Gifu_23	2	rhd6la-1_23	0
	Gifu_24	3	rhd6la-1_24	1
	Gifu_25	3	rhd6la-1_25	2
	Gifu_26	3	rhd6la-1_26	0
	Gifu_27	4	rhd6la-1_27	1
	Gifu_28	3	rhd6la-1_28	0
	Gifu_29	1	rhd6la-1_29	2
	Gifu_30	3	rhd6la-1_30	2
	average	2.13333	rhd6la-1_31	1
	SEM	0.184037	rhd6la-1_32	2
			rhd6la-1_33	2
			rhd6la-1_34	2
			rhd6la-1_35	3
			average	1.34286
			SEM	0.168747

## Sheet: Figure4t_data
Figure4t		Gifu_MOCK				rhd6la_MOCK
	Sample_number	Root length (cm)	Abnormal RH	Ab./cm	Sample_number	Root length (cm)	Abnormal RH	Ab./cm
	1	0.6	2	3.33333	1	1.8	4	2.22222
	2	1.6	1	0.625	2	1.6	3	1.875
	3	1.5	3	2	3	1.1	5	4.54545
	4	1.3	1	0.769231	4	1.7	1	0.588235
	5	1.1	2	1.81818	5	1.8	7	3.88889
	6	1.2	0	0	6	1.6	2	1.25
	7	1.5	4	2.66667	7	1.7	3	1.76471
	8	2	4	2	8	1	3	3
	9	1.3	2	1.53846	9	1.6	4	2.5
	10	1.6	3	1.875	10	1.5	3	2
			STD	1.04288			STD	1.18567
			MEAN	1.63899			MEAN	2.36345
		Gifu_R296				rhd6la_R296
	Sample_number	Root length (cm)	Abnormal RH	Ab./cm	Sample_number	Root length (cm)	Abnormal RH	Ab./cm
	1	2.5	15	6	1	1.4	32	22.8571
	2	1.6	13	8.125	2	1.1	29	26.3636
	3	1.6	7	4.375	3	1.2	28	23.3333
	4	1.5	12	8	4	1.1	36	32.7273
	5	1.5	14	9.33333	5	1.1	24	21.8182
	6	2.5	9	3.6	6	0.8	12	15
	7	1.5	17	11.3333	7	1.5	34	22.6667
	8	1.5	8	5.33333	8	1.3	38	29.2308
	9	1.5	20	13.3333	9	0.7	13	18.5714
	10	1.5	10	6.66667	10	1.6	19	11.875
			STD	3.07711			STD	6.2422
			MEAN	7.61			MEAN	22.4443
		Gifu_R281				rhd6la_R281
	Sample_number	Root length (cm)	Abnormal RH	Ab./cm	Sample_number	Root length (cm)	Abnormal RH	Ab./cm
	1	1.5	9	6	1	1	12	12
	2	1.5	11	7.33333	2	2.1	7	3.33333
	3	1.4	12	8.57143	3	3.2	20	6.25
	4	1.5	13	8.66667	4	2.4	10	4.16667
	5	2.2	21	9.54545	5	1.2	7	5.83333
	6	1.7	11	6.47059	6	2	10	5
	7	1.7	10	5.88235	7	2.8	18	6.42857
	8	1.6	12	7.5	8	2	11	5.5
	9	1.5	13	8.66667	9	2.1	12	5.71429
	10	2.4	11	4.58333	10	2.6	19	7.30769
			STD	1.5705			STD	2.34645
			MEAN	7.32198			MEAN	6.15339
		Gifu_R62				rhd6la_R62
	Sample_number	Root length (cm)	Abnormal RH	Ab./cm	Sample_number	Root length (cm)	Abnormal RH	Ab./cm
	1	1.8	4	2.22222	1	1.4	9	6.42857
	2	1.5	5	3.33333	2	1.4	11	7.85714
	3	1.1	3	2.72727	3	1.4	17	12.1429
	4	1.5	7	4.66667	4	2.2	10	4.54545
	5	2	6	3	5	2	8	4
	6	1	2	2	6	1.8	28	15.5556
	7	1.8	4	2.22222	7	2	15	7.5
	8	1.8	9	5	8	2	18	9
	9	2.2	12	5.45455	9	2.4	15	6.25
	10	1.9	7	3.68421	10	1.7	12	7.05882
			STD	1.23864			STD	3.49381
			MEAN	3.43105			MEAN	8.03384
		Gifu_R82				rhd6la_R82
	Sample_number	Root length	Abnormal RH	Ab./cm	Sample_number	Root length	Abnormal RH	Ab./cm
	1	2	12	6	1	2	35	17.5
	2	1.6	9	5.625	2	2	24	12
	3	2.1	5	2.38095	3	1.8	27	15
	4	1.4	4	2.85714	4	2.5	41	16.4
	5	1.7	6	3.52941	5	1.6	15	9.375
	6	1.7	11	6.47059	6	1.7	29	17.0588
	7	1.8	8	4.44444	7	2	22	11
	8	2	15	7.5	8	2.3	28	12.1739
	9	2.2	14	6.36364	9	2.5	23	9.2
	10			#DIV/0!	10	1.9	25	13.1579
			STD	1.78823			STD	3.06867
			MEAN	5.01902			MEAN	13.2866
	Summary
	Gifu_MOCK	rhd6la_MOCK	Gifu_R296	rhd6la_R296	Gifu_R281	rhd6la_R281	Gifu_R62	rhd6la_R62	Gifu_R82	rhd6la_R82
	3.33333	2.22222	6	22.8571	6	12	2.22222	6.42857	6	17.5
	0.625	1.875	8.125	26.3636	7.33333	3.33333	3.33333	7.85714	5.625	12
	2	4.54545	4.375	23.3333	8.57143	6.25	2.72727	12.1429	2.38095	15
	0.769231	0.588235	8	32.7273	8.66667	4.16667	4.66667	4.54545	2.85714	16.4
	1.81818	3.88889	9.33333	21.8182	9.54545	5.83333	3	4	3.52941	9.375
	0	1.25	3.6	15	6.47059	5	2	15.5556	6.47059	17.0588
	2.66667	1.76471	11.3333	22.6667	5.88235	6.42857	2.22222	7.5	4.44444	11
	2	3	5.33333	29.2308	7.5	5.5	5	9	7.5	12.1739
	1.53846	2.5	13.3333	18.5714	8.66667	5.71429	5.45455	6.25	6.36364	9.2
	1.875	2	6.66667	11.875	4.58333	7.30769	3.68421	7.05882		13.1579

## Sheet: Figure 4t_stats
Figure 4t
	ANOVA summary
	F	44.17
	P value	<0,0001
	P value summary	****
	Significant diff. among means (P < 0.05)?	Yes
	R squared	0.8171
	Brown-Forsythe test
	F (DFn, DFd)	3,504 (9, 89)
	P value	0.0009
	P value summary	***
	Are SDs significantly different (P < 0.05)?	Yes
	Bartlett's test
	Bartlett's statistic (corrected)	53.68
	P value	<0,0001
	P value summary	****
	Are SDs significantly different (P < 0.05)?	Yes
	ANOVA table	SS	DF	MS	F (DFn, DFd)	P value
	Treatment (between columns)	3408	9	378.7	F (9, 89) = 44,17	P<0,0001
	Residual (within columns)	763.1	89	8.574
	Total	4172	98
	Data summary
	Number of treatments (columns)	10
	Number of values (total)	99
	Number of families	1
	Number of comparisons per family	45
	Alpha	0.05
	Tukey's multiple comparisons test	Mean Diff,	95,00% CI of diff,	Below threshold?	Summary	Adjusted P Value
	WT Mock vs. rhd6la Mock	-0.7009	-4,951 to 3,549	No	ns	>0,9999	A-B
	WT Mock vs. WT R296	-5.947	-10,20 to -1,698	Yes	***	0.0007	A-C
	WT Mock vs. rhd6la R296	-20.78	-25,03 to -16,53	Yes	****	<0,0001	A-D
	WT Mock vs. WT R281	-5.659	-9,909 to -1,410	Yes	**	0.0016	A-E
	WT Mock vs. rhd6la R281	-4.491	-8,741 to -0,2411	Yes	*	0.0297	A-F
	WT Mock vs. WT R62	-1.768	-6,018 to 2,481	No	ns	0.9385	A-G
	WT Mock vs. rhd6la R62	-6.371	-10,62 to -2,122	Yes	***	0.0002	A-H
	WT Mock vs. WT R82	-3.356	-7,723 to 1,010	No	ns	0.2856	A-I
	WT Mock vs. rhd6la R82	-11.62	-15,87 to -7,374	Yes	****	<0,0001	A-J
	rhd6la Mock vs. WT R296	-5.247	-9,496 to -0,9968	Yes	**	0.0048	B-C
	rhd6la Mock vs. rhd6la R296	-20.08	-24,33 to -15,83	Yes	****	<0,0001	B-D
	rhd6la Mock vs. WT R281	-4.959	-9,208 to -0,7088	Yes	**	0.0099	B-E
	rhd6la Mock vs. rhd6la R281	-3.79	-8,040 to 0,4598	No	ns	0.1227	B-F
	rhd6la Mock vs. WT R62	-1.068	-5,317 to 3,182	No	ns	0.9982	B-G
	rhd6la Mock vs. rhd6la R62	-5.67	-9,920 to -1,421	Yes	**	0.0015	B-H
	rhd6la Mock vs. WT R82	-2.656	-7,022 to 1,711	No	ns	0.6192	B-I
	rhd6la Mock vs. rhd6la R82	-10.92	-15,17 to -6,673	Yes	****	<0,0001	B-J
	WT R296 vs. rhd6la R296	-14.83	-19,08 to -10,58	Yes	****	<0,0001	C-D
	WT R296 vs. WT R281	0.288	-3,962 to 4,538	No	ns	>0,9999	C-E
	WT R296 vs. rhd6la R281	1.457	-2,793 to 5,706	No	ns	0.9822	C-F
	WT R296 vs. WT R62	4.179	-0,07076 to 8,429	No	ns	0.0579	C-G
	WT R296 vs. rhd6la R62	-0.4238	-4,674 to 3,826	No	ns	>0,9999	C-H
	WT R296 vs. WT R82	2.591	-1,775 to 6,957	No	ns	0.6517	C-I
	WT R296 vs. rhd6la R82	-5.677	-9,926 to -1,427	Yes	**	0.0015	C-J
	rhd6la R296 vs. WT R281	15.12	10,87 to 19,37	Yes	****	<0,0001	D-E
	rhd6la R296 vs. rhd6la R281	16.29	12,04 to 20,54	Yes	****	<0,0001	D-F
	rhd6la R296 vs. WT R62	19.01	14,76 to 23,26	Yes	****	<0,0001	D-G
	rhd6la R296 vs. rhd6la R62	14.41	10,16 to 18,66	Yes	****	<0,0001	D-H
	rhd6la R296 vs. WT R82	17.43	13,06 to 21,79	Yes	****	<0,0001	D-I
	rhd6la R296 vs. rhd6la R82	9.158	4,908 to 13,41	Yes	****	<0,0001	D-J
	WT R281 vs. rhd6la R281	1.169	-3,081 to 5,418	No	ns	0.9964	E-F
	WT R281 vs. WT R62	3.891	-0,3588 to 8,141	No	ns	0.1019	E-G
	WT R281 vs. rhd6la R62	-0.7119	-4,962 to 3,538	No	ns	>0,9999	E-H
	WT R281 vs. WT R82	2.303	-2,063 to 6,669	No	ns	0.7859	E-I
	WT R281 vs. rhd6la R82	-5.965	-10,21 to -1,715	Yes	***	0.0007	E-J
	rhd6la R281 vs. WT R62	2.722	-1,527 to 6,972	No	ns	0.547	F-G
	rhd6la R281 vs. rhd6la R62	-1.88	-6,130 to 2,369	No	ns	0.9124	F-H
	rhd6la R281 vs. WT R82	1.134	-3,232 to 5,501	No	ns	0.9976	F-I
	rhd6la R281 vs. rhd6la R82	-7.133	-11,38 to -2,883	Yes	****	<0,0001	F-J
	WT R62 vs. rhd6la R62	-4.603	-8,853 to -0,3531	Yes	*	0.023	G-H
	WT R62 vs. WT R82	-1.588	-5,954 to 2,778	No	ns	0.9735	G-I
	WT R62 vs. rhd6la R82	-9.856	-14,11 to -5,606	Yes	****	<0,0001	G-J
	rhd6la R62 vs. WT R82	3.015	-1,351 to 7,381	No	ns	0.4375	H-I
	rhd6la R62 vs. rhd6la R82	-5.253	-9,502 to -1,003	Yes	**	0.0047	H-J
	WT R82 vs. rhd6la R82	-8.268	-12,63 to -3,901	Yes	****	<0,0001	I-J
	Test details	Mean 1	Mean 2	Mean Diff,	SE of diff,	n1	n2	q	DF
	WT Mock vs. rhd6la Mock	1.663	2.363	-0.7009	1.309	10	10	0.7569	89
	WT Mock vs. WT R296	1.663	7.61	-5.947	1.309	10	10	6.423	89
	WT Mock vs. rhd6la R296	1.663	22.44	-20.78	1.309	10	10	22.44	89
	WT Mock vs. WT R281	1.663	7.322	-5.659	1.309	10	10	6.112	89
	WT Mock vs. rhd6la R281	1.663	6.153	-4.491	1.309	10	10	4.85	89
	WT Mock vs. WT R62	1.663	3.431	-1.768	1.309	10	10	1.91	89
	WT Mock vs. rhd6la R62	1.663	8.034	-6.371	1.309	10	10	6.881	89
	WT Mock vs. WT R82	1.663	5.019	-3.356	1.345	10	9	3.528	89
	WT Mock vs. rhd6la R82	1.663	13.29	-11.62	1.309	10	10	12.55	89
	rhd6la Mock vs. WT R296	2.363	7.61	-5.247	1.309	10	10	5.666	89
	rhd6la Mock vs. rhd6la R296	2.363	22.44	-20.08	1.309	10	10	21.69	89
	rhd6la Mock vs. WT R281	2.363	7.322	-4.959	1.309	10	10	5.355	89
	rhd6la Mock vs. rhd6la R281	2.363	6.153	-3.79	1.309	10	10	4.093	89
	rhd6la Mock vs. WT R62	2.363	3.431	-1.068	1.309	10	10	1.153	89
	rhd6la Mock vs. rhd6la R62	2.363	8.034	-5.67	1.309	10	10	6.124	89
	rhd6la Mock vs. WT R82	2.363	5.019	-2.656	1.345	10	9	2.791	89
	rhd6la Mock vs. rhd6la R82	2.363	13.29	-10.92	1.309	10	10	11.8	89
	WT R296 vs. rhd6la R296	7.61	22.44	-14.83	1.309	10	10	16.02	89
	WT R296 vs. WT R281	7.61	7.322	0.288	1.309	10	10	0.3111	89
	WT R296 vs. rhd6la R281	7.61	6.153	1.457	1.309	10	10	1.573	89
	WT R296 vs. WT R62	7.61	3.431	4.179	1.309	10	10	4.513	89
	WT R296 vs. rhd6la R62	7.61	8.034	-0.4238	1.309	10	10	0.4577	89
	WT R296 vs. WT R82	7.61	5.019	2.591	1.345	10	9	2.724	89
	WT R296 vs. rhd6la R82	7.61	13.29	-5.677	1.309	10	10	6.131	89
	rhd6la R296 vs. WT R281	22.44	7.322	15.12	1.309	10	10	16.33	89
	rhd6la R296 vs. rhd6la R281	22.44	6.153	16.29	1.309	10	10	17.59	89
	rhd6la R296 vs. WT R62	22.44	3.431	19.01	1.309	10	10	20.53	89
	rhd6la R296 vs. rhd6la R62	22.44	8.034	14.41	1.309	10	10	15.56	89
	rhd6la R296 vs. WT R82	22.44	5.019	17.43	1.345	10	9	18.32	89
	rhd6la R296 vs. rhd6la R82	22.44	13.29	9.158	1.309	10	10	9.89	89
	WT R281 vs. rhd6la R281	7.322	6.153	1.169	1.309	10	10	1.262	89
	WT R281 vs. WT R62	7.322	3.431	3.891	1.309	10	10	4.202	89
	WT R281 vs. rhd6la R62	7.322	8.034	-0.7119	1.309	10	10	0.7688	89
	WT R281 vs. WT R82	7.322	5.019	2.303	1.345	10	9	2.421	89
	WT R281 vs. rhd6la R82	7.322	13.29	-5.965	1.309	10	10	6.442	89
	rhd6la R281 vs. WT R62	6.153	3.431	2.722	1.309	10	10	2.94	89
	rhd6la R281 vs. rhd6la R62	6.153	8.034	-1.88	1.309	10	10	2.031	89
	rhd6la R281 vs. WT R82	6.153	5.019	1.134	1.345	10	9	1.192	89
	rhd6la R281 vs. rhd6la R82	6.153	13.29	-7.133	1.309	10	10	7.704	89
	WT R62 vs. rhd6la R62	3.431	8.034	-4.603	1.309	10	10	4.971	89
	WT R62 vs. WT R82	3.431	5.019	-1.588	1.345	10	9	1.669	89
	WT R62 vs. rhd6la R82	3.431	13.29	-9.856	1.309	10	10	10.64	89
	rhd6la R62 vs. WT R82	8.034	5.019	3.015	1.345	10	9	3.169	89
	rhd6la R62 vs. rhd6la R82	8.034	13.29	-5.253	1.309	10	10	5.673	89
	WT R82 vs. rhd6la R82	5.019	13.29	-8.268	1.345	9	10	8.691	89
	Compact letter display
	rhd6la R296	A
	rhd6la R82	B
	rhd6la R62	C
	WT R296	C D
	WT R281	C D
	rhd6la R281	C D E
	WT R82	C F
	WT R62	D F
	rhd6la Mock	E F
	WT Mock	F

## Sheet: S3
S3	Mock	SynCom19	R7A	SynCom19+R7A
Dry shoot biomass (g)	0.00261	0.00251	0.00291	0.00324
	0.00254	0.00286	0.00295	0.00317778
	0.00229	0.00283	0.00294	0.00284
	0.00299	0.00294	0.00338	0.00335556
	0.00245	0.00257	0.00266	0.00339
		0.00284
